# Supplementary material for: Impact of the COVID-19 pandemic on incident diagnoses in German refugee centres 2018 to 2023
Source: Nat Commun. 2025 Jul 24;16:6808. doi: 10.1038/s41467-025-61876-x (PMC12290057; doi:10.1038/s41467-025-61876-x)
Supplement: Supplementary file 4 — Source Data [file 41467_2025_61876_MOESM4_ESM.xlsx]

## Sheet: Figure 1
label	label_short	time	cum_incidence	time_cut
Disabilities*	Disability	2018	0.67	Year
Disabilities*	Disability	2019	0.43	Year
Disabilities*	Disability	2020	0.43	Year
Disabilities*	Disability	2021	1.8	Year
Disabilities*	Disability	2022	0.65	Year
Disabilities*	Disability	2023	0.69	Year
Disabilities*	Disability	Total	0.79	Total
Diseases of the skin and subcutaneous tissue (L00-L99)	Skin	2018	1.5	Year
Diseases of the skin and subcutaneous tissue (L00-L99)	Skin	2019	1.8	Year
Diseases of the skin and subcutaneous tissue (L00-L99)	Skin	2020	2.4	Year
Diseases of the skin and subcutaneous tissue (L00-L99)	Skin	2021	2.8	Year
Diseases of the skin and subcutaneous tissue (L00-L99)	Skin	2022	2.6	Year
Diseases of the skin and subcutaneous tissue (L00-L99)	Skin	2023	2.6	Year
Diseases of the skin and subcutaneous tissue (L00-L99)	Skin	Total	2.3	Total
Injury, poisoning and certain other consequences of external causes (S00-T98)	Cons.ext.causes	2018	1.6	Year
Injury, poisoning and certain other consequences of external causes (S00-T98)	Cons.ext.causes	2019	1.6	Year
Injury, poisoning and certain other consequences of external causes (S00-T98)	Cons.ext.causes	2020	1.9	Year
Injury, poisoning and certain other consequences of external causes (S00-T98)	Cons.ext.causes	2021	2.6	Year
Injury, poisoning and certain other consequences of external causes (S00-T98)	Cons.ext.causes	2022	2.3	Year
Injury, poisoning and certain other consequences of external causes (S00-T98)	Cons.ext.causes	2023	1.7	Year
Injury, poisoning and certain other consequences of external causes (S00-T98)	Cons.ext.causes	Total	2	Total
Diseases of the digestive system (K00-K93)	Digestive syst.	2018	3.1	Year
Diseases of the digestive system (K00-K93)	Digestive syst.	2019	4.3	Year
Diseases of the digestive system (K00-K93)	Digestive syst.	2020	3.5	Year
Diseases of the digestive system (K00-K93)	Digestive syst.	2021	5.8	Year
Diseases of the digestive system (K00-K93)	Digestive syst.	2022	5.4	Year
Diseases of the digestive system (K00-K93)	Digestive syst.	2023	5	Year
Diseases of the digestive system (K00-K93)	Digestive syst.	Total	4.7	Total
Diseases of the blood and blood-forming organs (D50-D89)	Blood	2018	0.38	Year
Diseases of the blood and blood-forming organs (D50-D89)	Blood	2019	0.37	Year
Diseases of the blood and blood-forming organs (D50-D89)	Blood	2020	0.37	Year
Diseases of the blood and blood-forming organs (D50-D89)	Blood	2021	0.22	Year
Diseases of the blood and blood-forming organs (D50-D89)	Blood	2022	0.29	Year
Diseases of the blood and blood-forming organs (D50-D89)	Blood	2023	0.19	Year
Diseases of the blood and blood-forming organs (D50-D89)	Blood	Total	0.3	Total
Certain infectious and parasitic diseases (A00-B99)	Inf.diseases	2018	4.5	Year
Certain infectious and parasitic diseases (A00-B99)	Inf.diseases	2019	3.6	Year
Certain infectious and parasitic diseases (A00-B99)	Inf.diseases	2020	4	Year
Certain infectious and parasitic diseases (A00-B99)	Inf.diseases	2021	4.4	Year
Certain infectious and parasitic diseases (A00-B99)	Inf.diseases	2022	6.3	Year
Certain infectious and parasitic diseases (A00-B99)	Inf.diseases	2023	6.1	Year
Certain infectious and parasitic diseases (A00-B99)	Inf.diseases	Total	4.8	Total
Notifiable infectious diseases*	Inf.notify	2018	0.38	Year
Notifiable infectious diseases*	Inf.notify	2019	0.45	Year
Notifiable infectious diseases*	Inf.notify	2020	0.36	Year
Notifiable infectious diseases*	Inf.notify	2021	0.41	Year
Notifiable infectious diseases*	Inf.notify	2022	0.53	Year
Notifiable infectious diseases*	Inf.notify	2023	0.26	Year
Notifiable infectious diseases*	Inf.notify	Total	0.41	Total
Diseases of the circulatory system (I00-I99)	Circulatory syst.	2018	1.2	Year
Diseases of the circulatory system (I00-I99)	Circulatory syst.	2019	1.4	Year
Diseases of the circulatory system (I00-I99)	Circulatory syst.	2020	1.4	Year
Diseases of the circulatory system (I00-I99)	Circulatory syst.	2021	2.3	Year
Diseases of the circulatory system (I00-I99)	Circulatory syst.	2022	2	Year
Diseases of the circulatory system (I00-I99)	Circulatory syst.	2023	2	Year
Diseases of the circulatory system (I00-I99)	Circulatory syst.	Total	1.7	Total
Hypertensive disorders (I10-I15)*	Hypertension	2018	1.4	Year
Hypertensive disorders (I10-I15)*	Hypertension	2019	0.8	Year
Hypertensive disorders (I10-I15)*	Hypertension	2020	0.46	Year
Hypertensive disorders (I10-I15)*	Hypertension	2021	1.1	Year
Hypertensive disorders (I10-I15)*	Hypertension	2022	1.1	Year
Hypertensive disorders (I10-I15)*	Hypertension	2023	1.4	Year
Hypertensive disorders (I10-I15)*	Hypertension	Total	1	Total
Endocrine, nutritional and metabolic diseases (E00-E90)	Metabolic	2018	1.6	Year
Endocrine, nutritional and metabolic diseases (E00-E90)	Metabolic	2019	0.81	Year
Endocrine, nutritional and metabolic diseases (E00-E90)	Metabolic	2020	1.2	Year
Endocrine, nutritional and metabolic diseases (E00-E90)	Metabolic	2021	1.8	Year
Endocrine, nutritional and metabolic diseases (E00-E90)	Metabolic	2022	1.8	Year
Endocrine, nutritional and metabolic diseases (E00-E90)	Metabolic	2023	1.7	Year
Endocrine, nutritional and metabolic diseases (E00-E90)	Metabolic	Total	1.4	Total
Diabetes Mellitus (E10-E14)*	Diabetes	2018	0.56	Year
Diabetes Mellitus (E10-E14)*	Diabetes	2019	0.24	Year
Diabetes Mellitus (E10-E14)*	Diabetes	2020	0.35	Year
Diabetes Mellitus (E10-E14)*	Diabetes	2021	0.68	Year
Diabetes Mellitus (E10-E14)*	Diabetes	2022	0.8	Year
Diabetes Mellitus (E10-E14)*	Diabetes	2023	0.59	Year
Diabetes Mellitus (E10-E14)*	Diabetes	Total	0.53	Total
Diseases of the musculoskeletal system and connective tissue (M00-M99)	Musculoskelet. syst.	2018	3.5	Year
Diseases of the musculoskeletal system and connective tissue (M00-M99)	Musculoskelet. syst.	2019	3.6	Year
Diseases of the musculoskeletal system and connective tissue (M00-M99)	Musculoskelet. syst.	2020	3	Year
Diseases of the musculoskeletal system and connective tissue (M00-M99)	Musculoskelet. syst.	2021	4.3	Year
Diseases of the musculoskeletal system and connective tissue (M00-M99)	Musculoskelet. syst.	2022	3.2	Year
Diseases of the musculoskeletal system and connective tissue (M00-M99)	Musculoskelet. syst.	2023	3	Year
Diseases of the musculoskeletal system and connective tissue (M00-M99)	Musculoskelet. syst.	Total	3.5	Total
Neoplasms (C00-D48)	Neoplasm	2018	0.24	Year
Neoplasms (C00-D48)	Neoplasm	2019	0.3	Year
Neoplasms (C00-D48)	Neoplasm	2020	0.33	Year
Neoplasms (C00-D48)	Neoplasm	2021	0.28	Year
Neoplasms (C00-D48)	Neoplasm	2022	0.23	Year
Neoplasms (C00-D48)	Neoplasm	2023	0.42	Year
Neoplasms (C00-D48)	Neoplasm	Total	0.3	Total
Diseases of the nervous system (G00-G99)	Nervous syst.	2018	1.1	Year
Diseases of the nervous system (G00-G99)	Nervous syst.	2019	1.4	Year
Diseases of the nervous system (G00-G99)	Nervous syst.	2020	1.1	Year
Diseases of the nervous system (G00-G99)	Nervous syst.	2021	1.8	Year
Diseases of the nervous system (G00-G99)	Nervous syst.	2022	1.3	Year
Diseases of the nervous system (G00-G99)	Nervous syst.	2023	1	Year
Diseases of the nervous system (G00-G99)	Nervous syst.	Total	1.3	Total
Diseases of the ear and mastoid process (H60-H95)	Ear.mastoid	2018	0.35	Year
Diseases of the ear and mastoid process (H60-H95)	Ear.mastoid	2019	0.36	Year
Diseases of the ear and mastoid process (H60-H95)	Ear.mastoid	2020	0.57	Year
Diseases of the ear and mastoid process (H60-H95)	Ear.mastoid	2021	0.65	Year
Diseases of the ear and mastoid process (H60-H95)	Ear.mastoid	2022	0.5	Year
Diseases of the ear and mastoid process (H60-H95)	Ear.mastoid	2023	0.6	Year
Diseases of the ear and mastoid process (H60-H95)	Ear.mastoid	Total	0.5	Total
Diseases of the eye and adnexa (H00-H59)	Eye.adnexa	2018	0.51	Year
Diseases of the eye and adnexa (H00-H59)	Eye.adnexa	2019	0.62	Year
Diseases of the eye and adnexa (H00-H59)	Eye.adnexa	2020	0.58	Year
Diseases of the eye and adnexa (H00-H59)	Eye.adnexa	2021	0.79	Year
Diseases of the eye and adnexa (H00-H59)	Eye.adnexa	2022	0.92	Year
Diseases of the eye and adnexa (H00-H59)	Eye.adnexa	2023	0.8	Year
Diseases of the eye and adnexa (H00-H59)	Eye.adnexa	Total	0.72	Total
Pregnancy, childbirth and the puerperium (O00-O99)	Pregn.condition	2018	0.71	Year
Pregnancy, childbirth and the puerperium (O00-O99)	Pregn.condition	2019	1.4	Year
Pregnancy, childbirth and the puerperium (O00-O99)	Pregn.condition	2020	1.9	Year
Pregnancy, childbirth and the puerperium (O00-O99)	Pregn.condition	2021	2	Year
Pregnancy, childbirth and the puerperium (O00-O99)	Pregn.condition	2022	2.4	Year
Pregnancy, childbirth and the puerperium (O00-O99)	Pregn.condition	2023	1.5	Year
Pregnancy, childbirth and the puerperium (O00-O99)	Pregn.condition	Total	1.7	Total
Mental and behavioural disorders (F00-F99)	Psych.condition	2018	3.8	Year
Mental and behavioural disorders (F00-F99)	Psych.condition	2019	3.5	Year
Mental and behavioural disorders (F00-F99)	Psych.condition	2020	3.1	Year
Mental and behavioural disorders (F00-F99)	Psych.condition	2021	5.8	Year
Mental and behavioural disorders (F00-F99)	Psych.condition	2022	3.6	Year
Mental and behavioural disorders (F00-F99)	Psych.condition	2023	4	Year
Mental and behavioural disorders (F00-F99)	Psych.condition	Total	4	Total
Prescription of psychoparmaceutical drugs*	Psych.prescrip.	2018	0.38	Year
Prescription of psychoparmaceutical drugs*	Psych.prescrip.	2019	0.86	Year
Prescription of psychoparmaceutical drugs*	Psych.prescrip.	2020	1.1	Year
Prescription of psychoparmaceutical drugs*	Psych.prescrip.	2021	0.68	Year
Prescription of psychoparmaceutical drugs*	Psych.prescrip.	2022	0.54	Year
Prescription of psychoparmaceutical drugs*	Psych.prescrip.	2023	0.94	Year
Prescription of psychoparmaceutical drugs*	Psych.prescrip.	Total	0.77	Total
Diseases of the respiratory system (J00-J99)	Respiratory syst.	2018	7.2	Year
Diseases of the respiratory system (J00-J99)	Respiratory syst.	2019	6.3	Year
Diseases of the respiratory system (J00-J99)	Respiratory syst.	2020	4.5	Year
Diseases of the respiratory system (J00-J99)	Respiratory syst.	2021	5	Year
Diseases of the respiratory system (J00-J99)	Respiratory syst.	2022	6.1	Year
Diseases of the respiratory system (J00-J99)	Respiratory syst.	2023	7.3	Year
Diseases of the respiratory system (J00-J99)	Respiratory syst.	Total	6	Total
Diseases of the genitourinary system (N00-N99)	Genitourinary syst.	2018	0.84	Year
Diseases of the genitourinary system (N00-N99)	Genitourinary syst.	2019	1.6	Year
Diseases of the genitourinary system (N00-N99)	Genitourinary syst.	2020	1.4	Year
Diseases of the genitourinary system (N00-N99)	Genitourinary syst.	2021	2.1	Year
Diseases of the genitourinary system (N00-N99)	Genitourinary syst.	2022	2	Year
Diseases of the genitourinary system (N00-N99)	Genitourinary syst.	2023	2.2	Year
Diseases of the genitourinary system (N00-N99)	Genitourinary syst.	Total	1.8	Total

## Sheet: Figure 2
variable	mean	lower	upper	effect	Denominator
Disability	1.8836	1.10481	3.21136	Peri-pandemic incidence (Ref.: Pre-pandemic incidence)	occupancy
Disability	0.982187	0.939077	1.02727	Peri-pandemic time trend	occupancy
Skin	1.17847	0.916585	1.51517	Peri-pandemic incidence (Ref.: Pre-pandemic incidence)	occupancy
Skin	0.987583	0.964626	1.01109	Peri-pandemic time trend	occupancy
Cons.ext.causes	1.88315	1.40406	2.5257	Peri-pandemic incidence (Ref.: Pre-pandemic incidence)	occupancy
Cons.ext.causes	1.00628	0.979184	1.03413	Peri-pandemic time trend	occupancy
Digestive syst.	1.11723	0.902603	1.38288	Peri-pandemic incidence (Ref.: Pre-pandemic incidence)	occupancy
Digestive syst.	1.0045	0.985036	1.02436	Peri-pandemic time trend	occupancy
Blood	1.4565	0.975865	2.17386	Peri-pandemic incidence (Ref.: Pre-pandemic incidence)	occupancy
Blood	0.98939	0.953677	1.02644	Peri-pandemic time trend	occupancy
Inf.diseases	0.871036	0.69703	1.08848	Peri-pandemic incidence (Ref.: Pre-pandemic incidence)	occupancy
Inf.diseases	1.00776	0.987685	1.02824	Peri-pandemic time trend	occupancy
Inf.notify	1.25053	0.833189	1.87693	Peri-pandemic incidence (Ref.: Pre-pandemic incidence)	occupancy
Inf.notify	1.0249	0.991987	1.0589	Peri-pandemic time trend	occupancy
Circulatory syst.	1.26275	0.950133	1.67822	Peri-pandemic incidence (Ref.: Pre-pandemic incidence)	occupancy
Circulatory syst.	1.01249	0.985687	1.04001	Peri-pandemic time trend	occupancy
Hypertension	1.26998	0.925311	1.74305	Peri-pandemic incidence (Ref.: Pre-pandemic incidence)	occupancy
Hypertension	1.0306	1.00267	1.0593	Peri-pandemic time trend	occupancy
Metabolic	1.57172	1.16077	2.12817	Peri-pandemic incidence (Ref.: Pre-pandemic incidence)	occupancy
Metabolic	0.992361	0.965896	1.01955	Peri-pandemic time trend	occupancy
Diabetes	1.4432	0.977141	2.13156	Peri-pandemic incidence (Ref.: Pre-pandemic incidence)	occupancy
Diabetes	1.03347	0.997745	1.07047	Peri-pandemic time trend	occupancy
Musculoskelet. syst.	1.36046	1.07865	1.71588	Peri-pandemic incidence (Ref.: Pre-pandemic incidence)	occupancy
Musculoskelet. syst.	0.998602	0.977514	1.02015	Peri-pandemic time trend	occupancy
Neoplasm	1.54216	1.0583	2.24725	Peri-pandemic incidence (Ref.: Pre-pandemic incidence)	occupancy
Neoplasm	0.992832	0.96062	1.02612	Peri-pandemic time trend	occupancy
Nervous syst.	1.32163	0.947611	1.84326	Peri-pandemic incidence (Ref.: Pre-pandemic incidence)	occupancy
Nervous syst.	0.995529	0.965451	1.02655	Peri-pandemic time trend	occupancy
Ear.mastoid	1.69982	1.14426	2.5251	Peri-pandemic incidence (Ref.: Pre-pandemic incidence)	occupancy
Ear.mastoid	0.992316	0.957775	1.0281	Peri-pandemic time trend	occupancy
Eye.adnexa	1.34499	0.932353	1.94026	Peri-pandemic incidence (Ref.: Pre-pandemic incidence)	occupancy
Eye.adnexa	0.995742	0.962325	1.03032	Peri-pandemic time trend	occupancy
Pregn.condition	0.998081	0.741369	1.34368	Peri-pandemic incidence (Ref.: Pre-pandemic incidence)	occupancy
Pregn.condition	1.02517	0.995604	1.05561	Peri-pandemic time trend	occupancy
Psych.condition	1.72501	1.26572	2.35098	Peri-pandemic incidence (Ref.: Pre-pandemic incidence)	occupancy
Psych.condition	0.997916	0.969777	1.02687	Peri-pandemic time trend	occupancy
Psych.prescrip.	1.94735	1.24663	3.04195	Peri-pandemic incidence (Ref.: Pre-pandemic incidence)	occupancy
Psych.prescrip.	0.984177	0.938569	1.032	Peri-pandemic time trend	occupancy
Respiratory syst.	0.506237	0.383372	0.66848	Peri-pandemic incidence (Ref.: Pre-pandemic incidence)	occupancy
Respiratory syst.	1.03926	1.01299	1.06622	Peri-pandemic time trend	occupancy
Genitourinary syst.	1.51456	1.16113	1.97556	Peri-pandemic incidence (Ref.: Pre-pandemic incidence)	occupancy
Genitourinary syst.	1.01093	0.985461	1.03705	Peri-pandemic time trend	occupancy
Disability	1.26803	0.984337	1.63349	Peri-pandemic incidence (Ref.: Pre-pandemic incidence)	patients
Disability	0.976908	0.95964	0.994488	Peri-pandemic time trend	patients
Skin	0.909884	0.796271	1.03971	Peri-pandemic incidence (Ref.: Pre-pandemic incidence)	patients
Skin	0.985291	0.975873	0.9948	Peri-pandemic time trend	patients
Cons.ext.causes	1.3323	1.12242	1.58143	Peri-pandemic incidence (Ref.: Pre-pandemic incidence)	patients
Cons.ext.causes	1.00033	0.988837	1.01196	Peri-pandemic time trend	patients
Digestive syst.	0.974949	0.863122	1.10126	Peri-pandemic incidence (Ref.: Pre-pandemic incidence)	patients
Digestive syst.	1.00179	0.992966	1.01069	Peri-pandemic time trend	patients
Inf.diseases	0.712732	0.616885	0.823471	Peri-pandemic incidence (Ref.: Pre-pandemic incidence)	patients
Inf.diseases	1.01697	1.00682	1.02722	Peri-pandemic time trend	patients
Inf.notify	0.626409	0.411291	0.954042	Peri-pandemic incidence (Ref.: Pre-pandemic incidence)	patients
Inf.notify	1.01474	0.991221	1.03882	Peri-pandemic time trend	patients
Circulatory syst.	1.05519	0.906876	1.22776	Peri-pandemic incidence (Ref.: Pre-pandemic incidence)	patients
Circulatory syst.	0.993965	0.983432	1.00461	Peri-pandemic time trend	patients
Hypertension	0.915778	0.727608	1.15261	Peri-pandemic incidence (Ref.: Pre-pandemic incidence)	patients
Hypertension	1.00131	0.984992	1.0179	Peri-pandemic time trend	patients
Metabolic	0.949465	0.805595	1.11903	Peri-pandemic incidence (Ref.: Pre-pandemic incidence)	patients
Metabolic	0.988101	0.97665	0.999688	Peri-pandemic time trend	patients
Diabetes	0.931321	0.762529	1.13748	Peri-pandemic incidence (Ref.: Pre-pandemic incidence)	patients
Diabetes	1.00184	0.986548	1.01738	Peri-pandemic time trend	patients
Musculoskelet. syst.	1.06778	0.948817	1.20166	Peri-pandemic incidence (Ref.: Pre-pandemic incidence)	patients
Musculoskelet. syst.	0.979778	0.971445	0.988183	Peri-pandemic time trend	patients
Neoplasm	0.963024	0.740448	1.25251	Peri-pandemic incidence (Ref.: Pre-pandemic incidence)	patients
Neoplasm	0.974055	0.956741	0.991682	Peri-pandemic time trend	patients
Nervous syst.	1.06706	0.892437	1.27584	Peri-pandemic incidence (Ref.: Pre-pandemic incidence)	patients
Nervous syst.	1.00957	0.997237	1.02206	Peri-pandemic time trend	patients
Ear.mastoid	1.0707	0.8239	1.39142	Peri-pandemic incidence (Ref.: Pre-pandemic incidence)	patients
Ear.mastoid	0.991012	0.973983	1.00834	Peri-pandemic time trend	patients
Eye.adnexa	1.13544	0.945027	1.36422	Peri-pandemic incidence (Ref.: Pre-pandemic incidence)	patients
Eye.adnexa	0.988914	0.976332	1.00166	Peri-pandemic time trend	patients
Pregn.condition	1.08317	0.922966	1.27119	Peri-pandemic incidence (Ref.: Pre-pandemic incidence)	patients
Pregn.condition	1.00487	0.993363	1.01651	Peri-pandemic time trend	patients
Psych.condition	1.22771	1.061	1.42061	Peri-pandemic incidence (Ref.: Pre-pandemic incidence)	patients
Psych.condition	0.992267	0.9819	1.00274	Peri-pandemic time trend	patients
Psych.prescrip.	1.21436	1.00019	1.47438	Peri-pandemic incidence (Ref.: Pre-pandemic incidence)	patients
Psych.prescrip.	0.962773	0.948484	0.977277	Peri-pandemic time trend	patients
Respiratory syst.	0.425494	0.361745	0.500478	Peri-pandemic incidence (Ref.: Pre-pandemic incidence)	patients
Respiratory syst.	1.01746	1.00546	1.02959	Peri-pandemic time trend	patients
Genitourinary syst.	1.17733	1.02032	1.35851	Peri-pandemic incidence (Ref.: Pre-pandemic incidence)	patients
Genitourinary syst.	0.989573	0.979234	1.00002	Peri-pandemic time trend	patients

## Sheet: Figure 3
ymin	lower	middle	upper	ymax	outliers	notchupper	notchlower	x	ymin_final	ymax_final	xmin	xmax	x_month
1.11607	1.89624	2.6764	4.56401	6.45161		5.10998	0.242823	0.8125	1.11607	6.45161	0.64375	0.98125	2018 10
1.47137	1.52539	1.5794	2.62778	3.67615		2.58502	0.573791	1.1875	1.47137	3.67615	1.01875	1.35625	2018 10
0	0.465839	1.99875	2.4986	5.19337		3.30995	0.687552	1.8125	0	5.19337	1.64375	1.98125	2018 11
1.36617	1.73648	1.82773	2.07875	2.16163	3.47702924973079	2.04851	1.60695	2.1875	1.36617	3.47703	2.01875	2.35625	2018 11
0	0	0	1.02273	1.36364	4.15263748597082	0.659692	-0.659692	2.8125	0	4.15264	2.64375	2.98125	2018 12
1.46528	1.70689	1.79249	1.95925	2.01172	3.37871852407824	1.95527	1.62971	3.1875	1.46528	3.37872	3.01875	3.35625	2018 12
0	0	1.77515	3.68227	4.51128		3.97414	-0.423842	3.8125	0	4.51128	3.64375	3.98125	2019 01
1.30185	1.57573	1.7624	2.36749	3.44881		2.23522	1.28958	4.1875	1.30185	3.44881	4.01875	4.35625	2019 01
0	0	0.943396	2.04148	3.94858		2.16253	-0.275742	4.8125	0	3.94858	4.64375	4.98125	2019 02
1.23201	1.54849	1.83088	2.37757	3.22032		2.32599	1.33577	5.1875	1.23201	3.22032	5.01875	5.35625	2019 02
0	0	0	1.45228	1.45228	4.23814328960646	1.02618	-1.02618	5.8125	0	4.23814	5.64375	5.98125	2019 03
1.15484	1.54087	1.83282	2.915	3.01662		2.80378	0.861866	6.1875	1.15484	3.01662	6.01875	6.35625	2019 03
0	0	0.970874	4.40252	4.85207		4.08168	-2.13993	6.8125	0	4.85207	6.64375	6.98125	2019 04
1.15775	1.5415	1.8676	3.01298	3.84782		2.90734	0.827856	7.1875	1.15775	3.84782	7.01875	7.35625	2019 04
0	2.71845	2.85714	4.6729	5.20487		4.23815	1.47613	7.8125	0	5.20487	7.64375	7.98125	2019 05
1.1239	1.51082	1.83868	2.93387	3.09986		2.8442	0.833163	8.1875	1.1239	3.09986	8.01875	8.35625	2019 05
0	1.40845	2.82194	3.8204	5.33333		4.16929	1.47459	8.8125	0	5.33333	8.64375	8.98125	2019 06
1.15043	1.52348	1.78419	3.06397	3.25396		2.64473	0.923647	9.1875	1.15043	3.25396	9.01875	9.35625	2019 06
0	0.772201	2.41379	3.93127	6.29515		4.30034	0.52725	9.8125	0	6.29515	9.64375	9.98125	2019 07
1.13687	1.52804	1.71053	2.39324	3.06087		2.22722	1.19385	10.1875	1.13687	3.06087	10.01875	10.35625	2019 07
0	1.03448	2.42925	4.15464	7.95455		4.17222	0.686289	10.8125	0	7.95455	10.64375	10.98125	2019 08
1.08579	1.5248	1.77209	2.87235	2.99566		2.52485	1.01933	11.1875	1.08579	2.99566	11.01875	11.35625	2019 08
0	0.862069	2.31959	3.57394	4.37891		3.93907	0.700102	11.8125	0	4.37891	11.64375	11.98125	2019 09
1.07426	1.47393	1.68231	2.31017	2.93309		2.1817	1.18292	12.1875	1.07426	2.93309	12.01875	12.35625	2019 09
0	0	0.278293	1.95576	3.02604		1.53982	-0.983232	12.8125	0	3.02604	12.64375	12.98125	2019 10
0.972506	1.0725	1.10283	1.56689	1.71767	2.90938684697659	1.42172	0.783927	13.1875	0.972506	2.90939	13.01875	13.35625	2019 10
0	0	1.51004	3.00214	4.31655		3.01003	0.0100545	13.8125	0	4.31655	13.64375	13.98125	2019 11
0.919099	1.09708	1.41052	2.18967	2.8986		1.95642	0.864615	14.1875	0.919099	2.8986	14.01875	14.35625	2019 11
0	0.999301	1.71429	2.47858	2.64447		2.59769	0.830884	14.8125	0	2.64447	14.64375	14.98125	2019 12
1.06573	1.08884	1.10057	1.49019	1.68684	2.79645201190442	1.34024	0.860894	15.1875	1.06573	2.79645	15.01875	15.35625	2019 12
0	0.842697	1.62357	2.20282	2.44063		2.69807	0.549074	15.8125	0	2.44063	15.64375	15.98125	2020 01
1.04884	1.11651	1.199	1.62792	1.62792	2.73486604863333	1.60301	0.794989	16.1875	1.04884	2.73487	16.01875	16.35625	2020 01
0	0	0.720721	1.77936	2.91045		1.97801	-0.53657	16.8125	0	2.91045	16.64375	16.98125	2020 02
0.955485	1.01559	1.04236	1.3069	1.3069	2.710031457857	1.2482	0.836523	17.1875	0.955485	2.71003	17.01875	17.35625	2020 02
0	0	0	0.795756	0.795756	3.18302387267904	0.628647	-0.628647	17.75	0	3.18302	17.6375	17.8625	2020 03
1.96685	2.04461	2.26177	3.06124	3.06124	4.88594633549072	3.06491	1.45863	18	1.96685	4.88595	17.8875	18.1125	2020 03
1.03793	1.07896	1.19356	1.61545	1.61545	2.57836446663617	1.61738	0.769737	18.25	1.03793	2.57836	18.1375	18.3625	2020 03
0	0	1.69205	3.77804	4.44444		4.3616	-0.977506	18.75	0	4.44444	18.6375	18.8625	2020 04
1.85216	1.9205	1.99045	3.01984	3.01984	4.82898995684044	2.76724	1.21365	19	1.85216	4.82899	18.8875	19.1125	2020 04
0.9713	1.00714	1.04382	1.58365	1.58365	2.53239550188909	1.45118	0.636459	19.25	0.9713	2.5324	19.1375	19.3625	2020 04
0	1.08696	2.16667	2.97927	5.41311		3.50377	0.829559	19.75	0	5.41311	19.6375	19.8625	2020 05
1.83375	1.86843	2.02037	3.11473	4.77212		2.901	1.13974	20	1.83375	4.77212	19.8875	20.1125	2020 05
0.955641	0.973717	1.0529	1.62321	2.48694		1.51183	0.593964	20.25	0.955641	2.48694	20.1375	20.3625	2020 05
2.66667	3.06441	3.23786	5.26565	7.76398		4.65773	1.81799	20.75	2.66667	7.76398	20.6375	20.8625	2020 06
1.738	1.84564	2.61703	3.77421	4.91797		3.86103	1.37304	21	1.738	4.91797	20.8875	21.1125	2020 06
0.900087	0.955833	1.35533	1.95461	2.54695		1.99957	0.71108	21.25	0.900087	2.54695	21.1375	21.3625	2020 06
2.94118	3.4792	4.55483	6.01142	7.69231		6.55529	2.55437	21.75	2.94118	7.69231	21.6375	21.8625	2020 07
1.77164	1.87626	2.8597	4.06223	4.82412		4.58662	1.13278	22	1.77164	4.82412	21.8875	22.1125	2020 07
0.911778	0.965621	1.47175	2.09064	2.48274		2.36051	0.582989	22.25	0.911778	2.48274	22.1375	22.3625	2020 07
8.99471	8.99471	8.99471	8.99471	8.99471		8.99471	8.99471	22.75	8.99471	8.99471	22.6375	22.8625	2020 08
4.88692	4.88692	4.88692	4.88692	4.88692		4.88692	4.88692	23	4.88692	4.88692	22.8875	23.1125	2020 08
2.49936	2.49936	2.49936	2.49936	2.49936		2.49936	2.49936	23.25	2.49936	2.49936	23.1375	23.3625	2020 08
0	1.17647	1.77989	2.15126	2.63158		2.54997	1.00981	23.75	0	2.63158	23.6375	23.8625	2020 09
1.6756	1.82471	1.93333	2.43955	2.43955	3.78145513323076	2.41906	1.4476	24	1.6756	3.78146	23.8875	24.1125	2020 09
0.851616	0.927399	0.982607	1.23989	1.23989	1.92190654477116	1.22947	0.735738	24.25	0.851616	1.92191	24.1375	24.3625	2020 09
3.07018	3.07018	3.07018	3.07018	3.07018		3.07018	3.07018	24.75	3.07018	3.07018	24.6375	24.8625	2020 10
1.92219	1.92219	1.92219	1.92219	1.92219		1.92219	1.92219	25	1.92219	1.92219	24.8875	25.1125	2020 10
0.970846	0.970846	0.970846	0.970846	0.970846		0.970846	0.970846	25.25	0.970846	0.970846	25.1375	25.3625	2020 10
0	0	1.82927	2.18818	5.04587		3.37543	0.283103	25.75	0	5.04587	25.6375	25.8625	2020 11
1.48579	1.64866	1.75231	3.16053	4.72895		2.82059	0.68403	26	1.48579	4.72895	25.8875	26.1125	2020 11
0.745744	0.827494	0.879516	1.58633	2.37355		1.41571	0.343327	26.25	0.745744	2.37355	26.1375	26.3625	2020 11
3.09278	3.09278	3.09278	3.09278	3.09278		3.09278	3.09278	26.75	3.09278	3.09278	26.6375	26.8625	2020 12
4.67573	4.67573	4.67573	4.67573	4.67573		4.67573	4.67573	27	4.67573	4.67573	26.8875	27.1125	2020 12
2.33218	2.33218	2.33218	2.33218	2.33218		2.33218	2.33218	27.25	2.33218	2.33218	27.1375	27.3625	2020 12
0	0.786164	1.63522	3.54366	7.50799		3.81365	-0.543205	27.75	0	7.50799	27.6375	27.8625	2021 01
1.65667	1.84644	2.44819	3.42466	4.73862		3.69498	1.2014	28	1.65667	4.73862	27.8875	28.1125	2021 01
0.821158	0.915225	1.21349	1.6975	2.34879		1.83148	0.595496	28.25	0.821158	2.34879	28.1375	28.3625	2021 01
0	2.10824	4.01417	6.18573	10.2625		6.64428	1.38406	28.75	0	10.2625	28.6375	28.8625	2021 02
1.62002	2.13236	3.22357	3.79539	4.40255		4.29628	2.15086	29	1.62002	4.40255	28.8875	29.1125	2021 02
0.797979	1.05034	1.58785	1.86951	2.16858		2.11624	1.05946	29.25	0.797979	2.16858	29.1375	29.3625	2021 02
0	1.1811	2.3622	2.49689	2.63158		3.56249	1.16192	29.75	0	2.63158	29.6375	29.8625	2021 03
1.81906	2.33392	2.84878	3.18699	3.52519		3.62696	2.07061	30	1.81906	3.52519	29.8875	30.1125	2021 03
0.890428	1.14245	1.39447	1.56002	1.72557		1.77539	1.01356	30.25	0.890428	1.72557	30.1375	30.3625	2021 03
0	2.28261	3.4073	4.00759	4.71698		4.77004	2.04457	30.75	0	4.71698	30.6375	30.8625	2021 04
1.78408	2.57355	3.18265	3.74969	4.41301		4.1118	2.2535	31	1.78408	4.41301	30.8875	31.1125	2021 04
0.867851	1.25188	1.54817	1.82401	2.14667		2.00015	1.0962	31.25	0.867851	2.14667	31.1375	31.3625	2021 04
0	0.45	1.71956	3.24596	4.4665		3.92837	-0.489252	31.75	0	4.4665	31.6375	31.8625	2021 05
1.57815	1.65259	2.2035	3.11313	4.26371		3.35732	1.04968	32	1.57815	4.26371	31.8875	32.1125	2021 05
0.762883	0.79887	1.06518	1.5049	2.06109		1.62294	0.50742	32.25	0.762883	2.06109	32.1375	32.3625	2021 05
0	2.99003	5.65739	7.66997	8.69565		9.35454	1.96024	32.75	0	8.69565	32.6375	32.8625	2021 06
1.72182	2.38558	3.08976	3.76252	4.33203		4.17755	2.00198	33	1.72182	4.33203	32.8875	33.1125	2021 06
0.827137	1.146	1.48428	1.80746	2.08104		2.00683	0.96172	33.25	0.827137	2.08104	33.1375	33.3625	2021 06
0	1.0929	1.28617	6.12245	7.24638		4.84004	-2.2677	33.75	0	7.24638	33.6375	33.8625	2021 07
0.982199	1.59989	2.66727	3.43949	4.12923		3.96713	1.36742	34	0.982199	4.12923	33.8875	34.1125	2021 07
0.468888	0.763765	1.27332	1.64196	1.97124		1.89385	0.652785	34.25	0.468888	1.97124	34.1375	34.3625	2021 07
0	1.41645	2.56589	4.99202	7.92079		4.87225	0.259528	34.75	0	7.92079	34.6375	34.8625	2021 08
1.37035	1.48157	2.09457	3.1956	3.97321		3.20018	0.98896	35	1.37035	3.97321	34.8875	35.1125	2021 08
0.650099	0.702863	0.993673	1.51601	1.88491		1.51818	0.469167	35.25	0.650099	1.88491	35.1375	35.3625	2021 08
0	2.28041	3.25294	4.08648	5.9499		4.67975	1.82614	35.75	0	5.9499	35.6375	35.8625	2021 09
1.53036	1.83278	2.35708	3.04382	3.83355		3.3138	1.40035	36	1.53036	3.83355	35.8875	36.1125	2021 09
0.721476	0.864048	1.11123	1.43499	1.8073		1.56227	0.660187	36.25	0.721476	1.8073	36.1375	36.3625	2021 09
1.32743	1.99501	3.72493	3.94737	4.67836		5.10446	2.3454	36.75	1.32743	4.67836	36.6375	36.8625	2021 10
1.5452	2.12951	2.36513	3.30332	4.00527		3.19454	1.53572	37	1.5452	4.00527	36.8875	37.1125	2021 10
0.723926	0.997673	1.10806	1.5476	1.87646		1.49664	0.719481	37.25	0.723926	1.87646	37.1375	37.3625	2021 10
1.50602	1.50602	2.09059	2.10325	2.10325	7.56075607560756, 0	2.51259	1.66859	37.75	0	7.56076	37.6375	37.8625	2021 11
1.46957	1.58307	2.01699	2.5539	3.9259		2.70298	1.331	38	1.46957	3.9259	37.8875	38.1125	2021 11
0.684194	0.737033	0.939057	1.18903	1.8278		1.25843	0.619678	38.25	0.684194	1.8278	38.1375	38.3625	2021 11
0	2.5119	2.96004	5.59124	8.27068		4.6802	1.23988	38.75	0	8.27068	38.6375	38.8625	2021 12
1.43402	1.79431	2.33892	3.29447	3.95607		3.17693	1.50091	39	1.43402	3.95607	38.8875	39.1125	2021 12
0.66347	0.830166	1.08214	1.52424	1.83034		1.46986	0.694419	39.25	0.66347	1.83034	39.1375	39.3625	2021 12
0	0.348432	0.921659	3.32236	6.0166		2.69764	-0.854325	39.75	0	6.0166	39.6375	39.8625	2022 01
1.25475	1.41336	1.55498	2.00119	2.157	3.90564377725491	1.90602	1.20393	40	1.25475	3.90564	39.8875	40.1125	2022 01
0.576904	0.649828	0.714943	0.9201	0.991738	1.79572491340767	0.876345	0.553541	40.25	0.576904	1.79572	40.1375	40.3625	2022 01
1.54639	1.58103	1.94175	3.32103	3.32103	8.07174887892377	3.17123	0.712264	40.75	1.54639	8.07175	40.6375	40.8625	2022 02
1.37421	1.77369	2.38314	3.2961	3.82432		3.45887	1.30742	41	1.37421	3.82432	40.8875	41.1125	2022 02
0.627887	0.81041	1.08887	1.50601	1.74735		1.58038	0.597367	41.25	0.627887	1.74735	41.1375	41.3625	2022 02
0	0	1.71271	1.95278	3.33333		2.80357	0.62186	41.75	0	3.33333	41.6375	41.8625	2022 03
1.22616	1.37948	1.60153	2.40627	3.35261		2.17512	1.02795	42	1.22616	3.35261	41.8875	42.1125	2022 03
0.556743	0.626356	0.727181	1.09257	1.52226		0.987618	0.466745	42.25	0.556743	1.52226	42.1375	42.3625	2022 03
0	1.37868	2.40987	2.76457	2.9608		3.18405	1.63569	42.75	0	2.9608	42.6375	42.8625	2022 04
1.25027	1.65893	2.00179	2.8576	3.64339		2.67138	1.3322	43	1.25027	3.64339	42.8875	43.1125	2022 04
0.564144	0.74854	0.903242	1.2894	1.64396		1.20537	0.601111	43.25	0.564144	1.64396	43.1375	43.3625	2022 04
0	0	1.32159	5.50936	7.25191		5.21448	-2.57131	43.75	0	7.25191	43.6375	43.8625	2022 05
1.40476	1.8052	2.41851	3.34239	3.71		3.50469	1.33234	44	1.40476	3.71	43.8875	44.1125	2022 05
0.629893	0.809451	1.08446	1.49873	1.66356		1.5715	0.597419	44.25	0.629893	1.66356	44.1375	44.3625	2022 05
0	0	2	5.209	6.25		4.74341	-0.743408	44.75	0	6.25	44.6375	44.8625	2022 06
0.901506	1.33126	1.7773	2.33182	3.46844		2.30426	1.25034	45	0.901506	3.46844	44.8875	45.1125	2022 06
0.401711	0.59321	0.791965	1.03906	1.54554		1.02678	0.557151	45.25	0.401711	1.54554	45.1375	45.3625	2022 06
1.35747	1.82927	3.0888	3.91566	4.10959		4.56304	1.61456	45.75	1.35747	4.10959	45.6375	45.8625	2022 07
1.18519	1.34299	1.41936	2.04701	2.04701	3.17379953898561	1.91682	0.921909	46	1.18519	3.1738	45.8875	46.1125	2022 07
0.524821	0.594702	0.628519	0.906451	0.906451	1.4054143052908	0.8488	0.408238	46.25	0.524821	1.40541	46.1375	46.3625	2022 07
0.959233	1.08932	1.48515	4.41767	4.86726		3.23808	-0.26778	46.75	0.959233	4.86726	46.6375	46.8625	2022 08
1.11768	1.37633	1.81148	2.21834	3.42397	3.74736583203119	2.25494	1.36802	47	1.11768	3.74737	46.8875	47.1125	2022 08
0.491837	0.605656	0.797147	0.976186	1.50673	1.64903770638375	0.992293	0.602001	47.25	0.491837	1.64904	47.1375	47.3625	2022 08
1.07527	1.52092	2.89017	3.89044	5.39084		4.30521	1.47513	47.75	1.07527	5.39084	47.6375	47.8625	2022 09
1.24443	1.33836	1.47147	2.06704	2.36295	3.59326645323662	1.90663	1.03631	48	1.24443	3.59327	47.8875	48.1125	2022 09
0.544197	0.58527	0.643481	0.903926	1.03333	1.57135218193407	0.833777	0.453185	48.25	0.544197	1.57135	48.1375	48.3625	2022 09
1.03734	1.98904	2.25693	2.77812	3.24364	4.91803278688525	2.69773	1.81614	48.75	1.03734	4.91803	48.6375	48.8625	2022 10
1.14093	1.38226	1.52958	2.64177	3.60062		2.23316	0.826	49	1.14093	3.60062	48.8875	49.1125	2022 10
0.495818	0.600695	0.664715	1.14804	1.56474		0.970472	0.358958	49.25	0.495818	1.56474	49.1375	49.3625	2022 10
1	1.76231	2.24829	3.22185	3.37621	5.9016393442623	3.1199	1.37668	49.75	1	5.90164	49.6375	49.8625	2022 11
1.40677	1.43939	1.63237	2.20188	2.44052	3.50042582476324	2.08772	1.17702	50	1.40677	3.50043	49.8875	50.1125	2022 11
0.607529	0.621615	0.704955	0.950906	1.05396	1.51169515908682	0.901602	0.508308	50.25	0.607529	1.5117	50.1375	50.3625	2022 11
0	0.191022	0.828729	3.03369	4.58503		2.52632	-0.868863	50.75	0	4.58503	50.6375	50.8625	2022 12
0.99641	1.36594	1.51678	2.09715	2.49598	3.53206407501146	1.95345	1.08012	51	0.99641	3.53206	50.8875	51.1125	2022 12
0.427623	0.586213	0.650948	0.900021	1.07118	1.51583361286039	0.838349	0.463547	51.25	0.427623	1.51583	51.1375	51.3625	2022 12
0	1.78069	3.44828	3.51905	4.56621		4.4864	2.41016	51.75	0	4.56621	51.6375	51.8625	2023 01
0.983332	1.39811	1.42835	1.96058	2.28061	3.41404530363589	1.76426	1.09245	52	0.983332	3.41405	51.8875	52.1125	2023 01
0.419375	0.59627	0.60917	0.836157	0.972643	1.45603513848562	0.752427	0.465913	52.25	0.419375	1.45604	52.1375	52.3625	2023 01
1.2945	1.57212	2.72401	3.24945	4.6875		3.80594	1.64208	52.75	1.2945	4.6875	52.6375	52.8625	2023 02
1.2489	1.4963	1.91657	2.55462	3.32064		2.59922	1.23392	53	1.2489	3.32064	52.8875	53.1125	2023 02
0.529308	0.634162	0.812283	1.0827	1.40736		1.1016	0.522961	53.25	0.529308	1.40736	53.1375	53.3625	2023 02
0	0	1.22592	2.1148	3.82253		2.33972	0.112123	53.75	0	3.82253	53.6375	53.8625	2023 03
0.902917	1.05273	1.36911	1.63998	2.16045	3.41120089780264	1.67839	1.05982	54	0.902917	3.4112	53.8875	54.1125	2023 03
0.380285	0.443382	0.576633	0.690716	0.909926	1.43670997300779	0.706896	0.446371	54.25	0.380285	1.43671	54.1375	54.3625	2023 03
0	0	1.38889	1.769	2.16648		2.44531	0.332472	54.75	0	2.16648	54.6375	54.8625	2023 04
0.819132	1.22256	1.38222	2.02833	3.17791		1.86342	0.901029	55	0.819132	3.17791	54.8875	55.1125	2023 04
0.342843	0.511693	0.578522	0.848946	1.3301		0.779923	0.37712	55.25	0.342843	1.3301	55.1375	55.3625	2023 04

## Sheet: Figure 4
ymin	lower	middle	upper	ymax	outliers	notchupper	notchlower	x	ymin_final	ymax_final	xmin	xmax	x_month
2.90179	3.15406	3.40633	3.8537	4.30108		4.04455	2.7681	0.8125	2.90179	4.30108	0.64375	0.98125	2018 10
2.47226	2.61909	2.76591	4.31807	5.87023		4.31575	1.21608	1.1875	2.47226	5.87023	1.01875	1.35625	2018 10
1.24069	1.96507	4.44954	5.58675	6.96133		6.78564	2.11344	1.8125	1.24069	6.96133	1.64375	1.98125	2018 11
2.31983	2.54028	2.78986	4.8441	5.5751		4.2759	1.30383	2.1875	2.31983	5.5751	2.01875	2.35625	2018 11
1.02828	2.20539	4.48934	5.71946	5.90909		6.75603	2.22264	2.8125	1.02828	5.90909	2.64375	2.98125	2018 12
2.33544	2.57477	2.77594	4.81464	5.5389		4.22073	1.33116	3.1875	2.33544	5.5389	3.01875	3.35625	2018 12
1.41509	3.27301	3.78378	5.57817	6.69643		5.16039	2.40718	3.8125	1.41509	6.69643	3.64375	3.98125	2019 01
2.33022	2.53927	2.83854	5.50764	5.60193		4.6112	1.06588	4.1875	2.33022	5.60193	4.01875	4.35625	2019 01
1.85185	2.89283	5.23416	6.50924	8.71795		7.39382	3.0745	4.8125	1.85185	8.71795	4.64375	4.98125	2019 02
2.29206	2.55842	2.9119	5.46899	5.54975		4.65004	1.17375	5.1875	2.29206	5.54975	5.01875	5.35625	2019 02
0	1.65975	2.83912	3.09735	3.09735	6.05449041372351	3.85492	1.82332	5.8125	0	6.05449	5.64375	5.98125	2019 03
2.47347	2.52115	2.88709	5.25295	5.42385		4.81738	0.956808	6.1875	2.47347	5.42385	6.01875	6.35625	2019 03
1.88679	1.88679	1.94175	2.13592	2.13592	1.26050420168067, 5.44378698224852	2.11778	1.76571	6.8125	1.2605	5.44379	6.64375	6.98125	2019 04
2.49757	2.51181	2.83536	5.17828	5.22925		4.71948	0.951235	7.1875	2.49757	5.22925	7.01875	7.35625	2019 04
3.73832	3.73832	4.66019	5.20487	7.34694	1.49812734082397	5.69646	3.62393	7.8125	1.49813	7.34694	7.64375	7.98125	2019 05
2.43109	2.50051	2.73518	5.19815	5.66173		4.64132	0.829031	8.1875	2.43109	5.66173	8.01875	8.35625	2019 05
0	1.32918	2.89975	5.93734	11.7333		5.47394	0.325567	8.8125	0	11.7333	8.64375	8.98125	2019 06
2.15452	2.49266	3.92879	5.32413	8.47287		5.51049	2.3471	9.1875	2.15452	8.47287	9.01875	9.35625	2019 06
0	0	1.1583	4.70183	6.89655		3.96616	-1.64956	9.8125	0	6.89655	9.64375	9.98125	2019 07
2.13405	2.48849	2.88922	5.07535	5.56078		4.43405	1.34439	10.1875	2.13405	5.56078	10.01875	10.35625	2019 07
0	1.5121	2.92114	4.54055	5.42636	9.28433268858801	4.61288	1.2294	10.8125	0	9.28433	10.64375	10.98125	2019 08
2.06913	2.5273	3.81466	5.07517	7.83464		5.23794	2.39139	11.1875	2.06913	7.83464	11.01875	11.35625	2019 08
0	1.75513	2.86885	5.55468	6.55172	11.605415860735	5.13788	0.599823	11.8125	0	11.6054	11.64375	11.98125	2019 09
2.04952	2.45462	2.72966	4.93164	7.76036		4.2089	1.25042	12.1875	2.04952	7.76036	12.01875	12.35625	2019 09
0.742115	1.09906	1.53388	2.45536	4.29275		2.40874	0.659027	12.8125	0.742115	4.29275	12.64375	12.98125	2019 10
2.18386	2.40978	2.93896	3.5187	4.98483		3.65425	2.22366	13.1875	2.18386	4.98483	13.01875	13.35625	2019 10
0	0.384615	2.06245	3.9984	8.88889	10.0719424460432	3.86804	0.256859	13.8125	0	10.0719	13.64375	13.98125	2019 11
1.19141	2.27919	3.07124	4.62497	7.90736		4.24329	1.89919	14.1875	1.19141	7.90736	14.01875	14.35625	2019 11
0	0	0	2.9993	5.48482		1.79113	-1.79113	14.8125	0	5.48482	14.64375	14.98125	2019 12
1.92884	2.18374	2.59444	3.31567	4.88646		3.27041	1.91847	15.1875	1.92884	4.88646	15.01875	15.35625	2019 12
0	1.96629	3.71851	4.96283	5.40541		6.08578	1.35125	15.8125	0	5.40541	15.64375	15.98125	2020 01
1.86675	2.75071	3.32397	3.89822	4.78517		4.2305	2.41744	16.1875	1.86675	4.78517	16.01875	16.35625	2020 01
1.8018	2.8169	4.32099	5.22388	6.04982		6.02175	2.62022	16.8125	1.8018	6.04982	16.64375	16.98125	2020 02
1.15293	1.99967	2.99431	3.57211	4.87825		4.10539	1.88323	17.1875	1.15293	4.87825	17.01875	17.35625	2020 02
0	1.24481	3.17293	4.75085	4.94505		5.94271	0.403164	17.75	0	4.94505	17.6375	17.8625	2020 03
3.16187	3.34384	4.69679	6.57797	8.34467		7.25175	2.14182	18	3.16187	8.34467	17.8875	18.1125	2020 03
1.83679	1.94249	2.72844	3.82125	4.84756		4.21266	1.24422	18.25	1.83679	4.84756	18.1375	18.3625	2020 03
3.33333	3.54191	3.9801	4.06091	4.06091	5.79150579150579	4.34682	3.61337	18.75	3.33333	5.79151	18.6375	18.8625	2020 04
4.9719	4.9719	5.53993	5.88972	5.88972	8.3742706843807, 3.06880798598807	6.18846	4.8914	19	3.06881	8.37427	18.8875	19.1125	2020 04
2.89429	2.89429	3.22496	3.42858	3.42858	4.87491566232158, 1.78644573114335	3.60249	2.84743	19.25	1.78645	4.87492	19.1375	19.3625	2020 04
3.7037	3.7037	4.5	5.56995	6.15942	0	5.81868	3.18132	19.75	0	6.15942	19.6375	19.8625	2020 05
4.91004	4.91004	5.61096	5.93207	5.93207	8.32500589828916, 3.02775640978646	6.33313	4.8888	20	3.02776	8.32501	19.8875	20.1125	2020 05
2.86425	2.86425	3.27313	3.46045	3.46045	4.85635990865342, 1.76622996083127	3.6944	2.85186	20.25	1.76623	4.85636	20.1375	20.3625	2020 05
2.02703	3.09256	6.47671	7.50495	7.78947		9.32284	3.63057	20.75	2.02703	7.78947	20.6375	20.8625	2020 06
2.92792	5.0992	5.94177	7.9145	8.6431		7.75773	4.12581	21	2.92792	8.6431	20.8875	21.1125	2020 06
1.71156	2.98081	3.47335	4.62654	5.05245		4.53489	2.4118	21.25	1.71156	5.05245	21.1375	21.3625	2020 06
3.67647	4.72551	5.17987	6.90459	6.90459	11.7647058823529	6.90135	3.4584	21.75	3.67647	11.7647	21.6375	21.8625	2020 07
4.79908	5.56368	7.13272	8.45437	8.47682		9.41636	4.84908	22	4.79908	8.47682	21.8875	22.1125	2020 07
2.81123	3.25913	4.17825	4.95245	4.9656		5.51597	2.84052	22.25	2.81123	4.9656	22.1375	22.3625	2020 07
10.0529	10.0529	10.0529	10.0529	10.0529		10.0529	10.0529	22.75	10.0529	10.0529	22.6375	22.8625	2020 08
8.41773	8.41773	8.41773	8.41773	8.41773		8.41773	8.41773	23	8.41773	8.41773	22.8875	23.1125	2020 08
4.94129	4.94129	4.94129	4.94129	4.94129		4.94129	4.94129	23.25	4.94129	4.94129	23.1375	23.3625	2020 08
0	0	0.980392	2.35554	3.53982		2.84127	-0.880488	23.75	0	3.53982	23.6375	23.8625	2020 09
3.68878	4.49794	5.21538	6.33829	8.36388		6.66925	3.7615	24	3.68878	8.36388	23.8875	24.1125	2020 09
2.16987	2.64585	3.06787	3.72841	4.91993		3.92309	2.21265	24.25	2.16987	4.91993	24.1375	24.3625	2020 09
5.70175	5.70175	5.70175	5.70175	5.70175		5.70175	5.70175	24.75	5.70175	5.70175	24.6375	24.8625	2020 10
5.59269	5.59269	5.59269	5.59269	5.59269		5.59269	5.59269	25	5.59269	5.59269	24.8875	25.1125	2020 10
3.29669	3.29669	3.29669	3.29669	3.29669		3.29669	3.29669	25.25	3.29669	3.29669	25.1375	25.3625	2020 10
4.26829	4.26829	5.38117	6.12691	7.91284	0.753295668549906	6.69446	4.06787	25.75	0.753296	7.91284	25.6375	25.8625	2020 11
4.5791	4.5791	5.30816	5.51301	5.51301	1.85119047398451, 7.90558581691143	5.96806	4.64826	26	1.85119	7.90559	25.8875	26.1125	2020 11
2.70485	2.70485	3.1355	3.25651	3.25651	1.09348956156136, 4.66979259579558	3.5253	2.74571	26.25	1.09349	4.66979	26.1375	26.3625	2020 11
7.33104	7.33104	7.33104	7.33104	7.33104		7.33104	7.33104	26.75	7.33104	7.33104	26.6375	26.8625	2020 12
7.8228	7.8228	7.8228	7.8228	7.8228		7.8228	7.8228	27	7.8228	7.8228	26.8875	27.1125	2020 12
4.63054	4.63054	4.63054	4.63054	4.63054		4.63054	4.63054	27.25	4.63054	4.63054	27.1375	27.3625	2020 12
3.47826	3.5779	4.11164	6.0949	6.0949	10.5431309904153	6.10007	2.1232	27.75	3.47826	10.5431	27.6375	27.8625	2021 01
4.51569	5.03448	5.31426	6.03111	6.03111	7.86114108568418	6.1016	4.52691	28	4.51569	7.86114	27.8875	28.1125	2021 01
2.67855	2.98628	3.15223	3.57745	3.57745	4.66295830461981	3.61926	2.68521	28.25	2.67855	4.66296	28.1375	28.3625	2021 01
4.58333	5.9062	7.85124	12.8336	18.3206		12.3196	3.38285	28.75	4.58333	18.3206	28.6375	28.8625	2021 02
4.4906	4.8738	5.27733	6.84292	7.47123		6.54747	4.00718	29	4.4906	7.47123	28.8875	29.1125	2021 02
2.66923	2.89701	3.13687	4.06746	4.44094		3.89185	2.38189	29.25	2.66923	4.44094	29.1375	29.3625	2021 02
5.08475	7.54237	10	12.4803	14.9606		14.5045	5.49554	29.75	5.08475	14.9606	29.6375	29.8625	2021 03
4.5094	4.79223	5.07506	5.17332	5.27157		5.42269	4.72743	30	4.5094	5.27157	29.8875	30.1125	2021 03
2.68601	2.85447	3.02294	3.08147	3.13999		3.23001	2.81587	30.25	2.68601	3.13999	30.1375	30.3625	2021 03
5.65217	7.36233	8.59582	9.30294	9.43396		10.1289	7.06274	30.75	5.65217	9.43396	30.6375	30.8625	2021 04
4.78297	5.14507	6.09622	7.01378	7.27512		7.5725	4.61994	31	4.78297	7.27512	30.8875	31.1125	2021 04
2.85491	3.07104	3.63877	4.18646	4.34245		4.51995	2.7576	31.25	2.85491	4.34245	31.1375	31.3625	2021 04
2.88462	5.45302	7.25457	8.32122	8.68486		9.52045	4.9887	31.75	2.88462	8.68486	31.6375	31.8625	2021 05
4.37064	4.59121	4.937	5.55877	6.60729		5.70136	4.17263	32	4.37064	6.60729	31.8875	32.1125	2021 05
2.61424	2.74617	2.953	3.3249	3.95206		3.4102	2.4958	32.25	2.61424	3.95206	32.1375	32.3625	2021 05
2.02429	5.73863	7.65974	9.33676	12.3188		10.5023	4.81722	32.75	2.02429	12.3188	32.6375	32.8625	2021 06
4.39789	4.98342	5.9819	6.81501	6.90445		7.42886	4.53494	33	4.39789	6.90445	32.8875	33.1125	2021 06
2.63604	2.987	3.58547	4.08483	4.13844		4.45276	2.71818	33.25	2.63604	4.13844	33.1375	33.3625	2021 06
0.546448	2.89389	4.47154	8.29082	11.5942		8.285	0.658091	33.75	0.546448	11.5942	33.6375	33.8625	2021 07
1.49973	4.50347	5.1399	6.70507	6.75272		6.69554	3.58425	34	1.49973	6.75272	33.8875	34.1125	2021 07
0.900793	2.70496	3.08722	4.02732	4.05594		4.0216	2.15284	34.25	0.900793	4.05594	34.1375	34.3625	2021 07
0	1.88904	3.72754	6.64034	7.37885	14.8514851485149	6.79228	0.662803	34.75	0	14.8515	34.6375	34.8625	2021 08
1.55567	4.3254	4.71614	6.20655	6.74688		5.92954	3.50274	35	1.55567	6.74688	34.8875	35.1125	2021 08
0.936347	2.60343	2.83861	3.73568	4.0609		3.56895	2.10827	35.25	0.936347	4.0609	35.1375	35.3625	2021 08
2.22222	3.5961	5.98742	8.21095	9.08142		9.63316	2.34169	35.75	2.22222	9.08142	35.6375	35.8625	2021 09
3.44899	4.03937	4.62993	5.43627	6.674		5.73348	3.52638	36	3.44899	6.674	35.8875	36.1125	2021 09
2.08026	2.43635	2.79254	3.27889	4.02543		3.45815	2.12694	36.25	2.08026	4.02543	36.1375	36.3625	2021 09
2.00573	2.74314	4.86726	11.0276	11.8421		10.721	-0.986498	36.75	2.00573	11.8421	36.6375	36.8625	2021 10
3.42813	4.4207	4.98091	6.34994	6.61385		6.3441	3.61771	37	3.42813	6.61385	36.8875	37.1125	2021 10
2.072	2.67192	3.01051	3.83797	3.99748		3.83444	2.18658	37.25	2.072	3.99748	37.1375	37.3625	2021 10
2.29446	3.91566	6.79245	6.96864	6.96864	14.3114311431143	8.94968	4.63523	37.75	2.29446	14.3114	37.6375	37.8625	2021 11
3.37519	4.10031	4.52346	5.06939	5.06939	6.76013829974952	5.20821	3.83872	38	3.37519	6.76014	37.8875	38.1125	2021 11
2.04426	2.48345	2.73974	3.07039	3.07039	4.09443098222128	3.15447	2.32501	38.25	2.04426	4.09443	38.1375	38.3625	2021 11
2.0202	3.5541	5.2655	8.46799	10.2804		8.01047	2.52053	38.75	2.0202	10.2804	38.6375	38.8625	2021 12
2.44838	3.61162	4.20029	5.32372	6.87861		5.15669	3.24388	39	2.44838	6.87861	38.8875	39.1125	2021 12
1.48601	2.19203	2.54931	3.23117	4.17489		3.12979	1.96883	39.25	1.48601	4.17489	39.1375	39.3625	2021 12
0.813008	2.31713	5.29954	6.07058	6.73575	12.344398340249	7.54104	3.05804	39.75	0.813008	12.3444	39.6375	39.8625	2022 01
1.53738	2.41816	3.14427	3.86454	4.05808	6.47230906973321	4.00803	2.28051	40	1.53738	6.47231	39.8875	40.1125	2022 01
0.935041	1.47074	1.91236	2.35044	2.46815	3.93649431210288	2.4377	1.38702	40.25	0.935041	3.93649	40.1375	40.3625	2022 01
2.06186	3.16206	7.28155	10.7011	14.574		12.6086	1.95448	40.75	2.06186	14.574	40.6375	40.8625	2022 02
3.19455	4.13383	4.78837	5.99784	6.61086		6.10548	3.47127	41	3.19455	6.61086	40.8875	41.1125	2022 02
1.947	2.51947	2.9184	3.65554	4.02916		3.72114	2.11566	41.25	1.947	4.02916	41.1375	41.3625	2022 02
2.5974	3.9861	4.49528	5.93954	6.22568	10	5.5865	3.40406	41.75	2.5974	10	41.6375	41.8625	2022 03
2.23362	2.97221	3.89769	4.92908	5.97665		4.99083	2.80456	42	2.23362	5.97665	41.8875	42.1125	2022 03
1.36418	1.81527	2.38051	3.01043	3.65023		3.04814	1.71288	42.25	1.36418	3.65023	42.1375	42.3625	2022 03
0.769231	1.25125	2.68676	5.2004	9.02256		4.89281	0.480716	42.75	0.769231	9.02256	42.6375	42.8625	2022 04
2.20882	3.35043	3.67298	4.67323	5.93666		4.41192	2.93404	43	2.20882	5.93666	42.8875	43.1125	2022 04
1.35185	2.05055	2.24795	2.86013	3.63338		2.7002	1.79571	43.25	1.35185	3.63338	43.1375	43.3625	2022 04
0	1.76211	2.8436	5.35343	7.25191		5.38122	0.305987	43.75	0	7.25191	43.6375	43.8625	2022 05
2.27292	3.55835	3.70886	6.04054	6.11928		5.46277	1.95495	44	2.27292	6.11928	43.8875	44.1125	2022 05
1.39399	2.18235	2.27465	3.70468	3.75297		3.35033	1.19898	44.25	1.39399	3.75297	44.1375	44.3625	2022 05
2.66667	3.69004	4.61538	5	5	8.97959183673469, 7.2463768115942, 0	5.3053	3.92547	44.75	0	8.97959	44.6375	44.8625	2022 06
2.24638	3.42136	3.84594	4.49789	5.89029		4.41292	3.27897	45	2.24638	5.89029	44.8875	45.1125	2022 06
1.38059	2.10271	2.36366	2.76433	3.62008		2.71211	2.0152	45.25	1.38059	3.62008	45.1375	45.3625	2022 06
0	2.7027	3.61991	4.81928	7.76256		5.11548	2.12434	45.75	0	7.76256	45.6375	45.8625	2022 07
2.1133	2.82258	3.94753	4.48618	5.85409		5.12303	2.77204	46	2.1133	5.85409	45.8875	46.1125	2022 07
1.30152	1.73834	2.43116	2.7629	3.60535		3.15511	1.70721	46.25	1.30152	3.60535	46.1375	46.3625	2022 07
0.87146	1.90024	2.64484	4.45545	6.43087		3.99058	1.29909	46.75	0.87146	6.43087	46.6375	46.8625	2022 08
2.07575	3.38302	3.77164	4.39784	5.85638	5.93816187322182	4.30611	3.23717	47	2.07575	5.93816	46.8875	47.1125	2022 08
1.28106	2.08785	2.32769	2.71415	3.61429	3.66476250545284	2.65754	1.99784	47.25	1.28106	3.66476	47.1375	47.3625	2022 08
1.29032	2.22134	2.94118	3.34439	4.04624		3.61184	2.27051	47.75	1.29032	4.04624	47.6375	47.8625	2022 09
2.13064	2.98729	3.72315	4.03795	4.34997	6.02407525459243	4.35058	3.09571	48	2.13064	6.02408	47.8875	48.1125	2022 09
1.31768	1.84747	2.30256	2.49724	2.69021	3.72554998907862	2.69059	1.91452	48.25	1.31768	3.72555	48.1375	48.3625	2022 09
0.289017	1.76504	2.78629	4.09836	4.59016	8.49056603773585	4.08971	1.48286	48.75	0.289017	8.49057	48.6375	48.8625	2022 10
2.1253	3.25952	3.70787	4.74259	6.19229		4.53633	2.8794	49	2.1253	6.19229	48.8875	49.1125	2022 10
1.31712	2.02004	2.29789	2.93915	3.83758		2.81132	1.78447	49.25	1.31712	3.83758	49.1375	49.3625	2022 10
0.675676	2.07977	3	3.6887	5.57377		3.96083	2.03917	49.75	0.675676	5.57377	49.6375	49.8625	2022 11
2.07435	2.99202	3.61134	3.78623	3.80322	6.18978323564123	4.08563	3.13705	50	2.07435	6.18978	49.8875	50.1125	2022 11
1.28823	1.85813	2.24275	2.35136	2.36191	3.84403960437896	2.5373	1.9482	50.25	1.28823	3.84404	50.1375	50.3625	2022 11
0	2.42576	2.76243	4.66975	4.87522	10.4347826086957	4.10251	1.42236	50.75	0	10.4348	50.6375	50.8625	2022 12
2.05408	2.97991	3.68965	4.07451	4.43097	5.94328719708218	4.34333	3.03598	51	2.05408	5.94329	50.8875	51.1125	2022 12
1.27831	1.85448	2.29617	2.53568	2.75751	3.69866785990079	2.70297	1.88937	51.25	1.27831	3.69867	51.1375	51.3625	2022 12
1.72228	2.56748	3.1746	5.79778	6.26223	18.9655172413793	5.10369	1.24552	51.75	1.72228	18.9655	51.6375	51.8625	2023 01
2.07898	2.87184	3.45718	3.91035	4.08798	5.72246927853526	4.07736	2.837	52	2.07898	5.72247	51.8875	52.1125	2023 01
1.29651	1.79096	2.15599	2.4386	2.54937	3.56868560767044	2.54275	1.76923	52.25	1.29651	3.56869	52.1375	52.3625	2023 01
0	2.81595	4.63244	5.8649	6.14887		6.59911	2.66577	52.75	0	6.14887	52.6375	52.8625	2023 02
2.51939	3.3579	3.55988	5.09342	5.64756		4.67935	2.44041	53	2.51939	5.64756	52.8875	53.1125	2023 02
1.57444	2.09845	2.22467	3.18303	3.52933		2.92426	1.52509	53.25	1.57444	3.52933	53.1375	53.3625	2023 02
0.377834	1.41176	2.01342	5.57491	9.4198		4.20601	-0.179169	53.75	0.377834	9.4198	53.6375	53.8625	2023 03
1.37864	2.33047	3.2964	3.74288	5.6093		4.04027	2.55253	54	1.37864	5.6093	53.8875	54.1125	2023 03
0.863353	1.45942	2.06432	2.34392	3.51274		2.53016	1.59848	54.25	0.863353	3.51274	54.1375	54.3625	2023 03
0	0.761421	3.58566	4.72216	5.24515		5.95095	1.22037	54.75	0	5.24515	54.6375	54.8625	2023 04
2.18089	2.4595	3.34055	3.57029	3.68296	5.65846214498845	4.00389	2.6772	55	2.18089	5.65846	54.8875	55.1125	2023 04
1.3686	1.54344	2.09634	2.24051	2.31122	3.55092781753199	2.51261	1.68006	55.25	1.3686	3.55093	55.1375	55.3625	2023 04

## Sheet: Figure 5
ymin	lower	middle	upper	ymax	outliers	notchupper	notchlower	x	ymin_final	ymax_final	xmin	xmax	x_month
0	0	0	0.182482	0.364964		0.166462	-0.166462	0.8125	0	0.364964	0.64375	0.98125	2018 10
0.248778	0.328278	0.407778	1.12491	1.84205		1.13448	-0.318922	1.1875	0.248778	1.84205	1.01875	1.35625	2018 10
0	0	0	0	0	0.773480662983425	0	0	1.8125	0	0.773481	1.64375	1.98125	2018 11
0.297064	0.521266	1.0712	1.34967	2.13411		1.60554	0.536849	2.1875	0.297064	2.13411	2.01875	2.35625	2018 11
0	0	0	1.61871	2.27273		1.04412	-1.04412	2.8125	0	2.27273	2.64375	2.98125	2018 12
0.252703	0.528464	1.09864	1.41031	2.09739		1.66747	0.529823	3.1875	0.252703	2.09739	3.01875	3.35625	2018 12
0	0	0	1.28479	2.67857		0.767257	-0.767257	3.8125	0	2.67857	3.64375	3.98125	2019 01
0.21172	0.351352	0.979716	1.55175	2.03275		1.69657	0.262861	4.1875	0.21172	2.03275	4.01875	4.35625	2019 01
0	0	0	1.92171	3.10881	5.12820512820513	1.14762	-1.14762	4.8125	0	5.12821	4.64375	4.98125	2019 02
0.204787	0.376227	1.03705	1.4544	1.8445		1.68091	0.393178	5.1875	0.204787	1.8445	5.01875	5.35625	2019 02
0	0	0	0	0		0	0	5.8125	0	0	5.64375	5.98125	2019 03
0.184378	0.353742	0.453496	1.3707	1.75543		1.17208	-0.265083	6.1875	0.184378	1.75543	6.01875	6.35625	2019 03
0	0	0	0.473373	0.473373	1.35922330097087	0.334484	-0.334484	6.8125	0	1.35922	6.64375	6.98125	2019 04
0.097842	0.336949	0.434933	1.32497	1.60033		1.13307	-0.2632	7.1875	0.097842	1.60033	7.01875	7.35625	2019 04
0	0	0.55371	3.67347	4.66019		3.14937	-2.04195	7.8125	0	4.66019	7.64375	7.98125	2019 05
0.15538	0.334698	0.438433	1.3257	1.54142		1.13867	-0.261807	8.1875	0.15538	1.54142	8.01875	8.35625	2019 05
0	0	0.94461	1.66264	2.36486	5.06666666666667	1.87339	0.0158327	8.8125	0	5.06667	8.64375	8.98125	2019 06
0.152008	0.367306	1.08397	1.43908	2.73785		1.68267	0.485262	9.1875	0.152008	2.73785	9.01875	9.35625	2019 06
0	0	0.309598	1.44122	2.76243		1.17027	-0.551076	9.8125	0	2.76243	9.64375	9.98125	2019 07
0.153798	0.330326	0.884546	1.26887	1.52129		1.44503	0.324064	10.1875	0.153798	1.52129	10.01875	10.35625	2019 07
0	0	0.614754	1.8266	3.2882		1.63512	-0.405608	10.8125	0	3.2882	10.64375	10.98125	2019 08
0.159372	0.351226	1.00555	1.32116	1.38941	2.8023322990334	1.54737	0.463728	11.1875	0.159372	2.80233	11.01875	11.35625	2019 08
0	0	0	0.695972	1.03448	5.02901353965184	0.415623	-0.415623	11.8125	0	5.02901	11.64375	11.98125	2019 09
0.303258	0.628094	1.09155	1.3458	1.4007	2.78612961704682	1.52015	0.662941	12.1875	0.303258	2.78613	12.01875	12.35625	2019 09
0	0	0	0	0	0.211118930330753	0	0	12.8125	0	0.211119	12.64375	12.98125	2019 10
0.279219	0.3521	0.621654	1.28846	2.10259		1.22563	0.0176737	13.1875	0.279219	2.10259	13.01875	13.35625	2019 10
0	0	0	0	0	1.3262599469496, 5.75539568345324	0	0	13.8125	0	5.7554	13.64375	13.98125	2019 11
0.194752	0.307006	0.613251	1.24495	1.8737	2.67390202842234	1.08188	0.144618	14.1875	0.194752	2.6739	14.01875	14.35625	2019 11
0	0	0	0.146915	0.29383	2	0.0877351	-0.0877351	14.8125	0	2	14.64375	14.98125	2019 12
0.25761	0.321598	0.862354	1.09436	1.49866		1.32384	0.400872	15.1875	0.25761	1.49866	15.01875	15.35625	2019 12
0	0.148417	0.848008	1.65448	2.12355		2.0378	-0.341784	15.8125	0	2.12355	15.64375	15.98125	2020 01
0.341693	0.72455	0.855364	0.980977	1.34823		1.05794	0.652786	16.1875	0.341693	1.34823	16.01875	16.35625	2020 01
0	0.373134	1.08108	2.13523	4.32099		2.32617	-0.164012	16.8125	0	4.32099	16.64375	16.98125	2020 02
0.185766	0.339197	0.427236	0.867806	1.5363		0.800749	0.0537219	17.1875	0.185766	1.5363	17.01875	17.35625	2020 02
0	0	0.176835	0.952065	0.952065	2.74725274725275	0.928966	-0.575297	17.75	0	2.74725	17.6375	17.8625	2020 03
0.345454	0.601113	1.33072	2.17961	2.79313		2.57773	0.0837054	18	0.345454	2.79313	17.8875	18.1125	2020 03
0.180249	0.313645	0.694334	1.13726	1.45738		1.34499	0.0436752	18.25	0.180249	1.45738	18.1375	18.3625	2020 03
1.66667	1.66667	2.19966	2.7027	3.48259	0	2.93172	1.4676	18.75	0	3.48259	18.6375	18.8625	2020 04
0.675333	1.48318	1.60687	2.15044	2.57987		2.07835	1.13538	19	0.675333	2.57987	18.8875	19.1125	2020 04
0.358036	0.786326	0.851899	1.14008	1.36775		1.10186	0.601935	19.25	0.358036	1.36775	19.1375	19.3625	2020 04
0	0.647668	0.854701	2.16667	3.98551		1.92802	-0.218619	19.75	0	3.98551	19.6375	19.8625	2020 05
0.659784	1.34941	1.55596	2.15507	2.41326		2.12524	0.986685	20	0.659784	2.41326	19.8875	20.1125	2020 05
0.355416	0.726906	0.838175	1.1609	1.29999		1.14484	0.531513	20.25	0.355416	1.29999	20.1375	20.3625	2020 05
0	0.315789	1.87381	2.74612	4.42478		3.44146	0.306175	20.75	0	4.42478	20.6375	20.8625	2020 06
0.350285	0.770393	1.38249	2.12536	2.42122		2.25649	0.508486	21	0.350285	2.42122	20.8875	21.1125	2020 06
0.191727	0.421672	0.756699	1.16331	1.32525		1.23508	0.278318	21.25	0.191727	1.32525	21.1375	21.3625	2020 06
0	0.50905	1.35563	2.13529	2.44361		2.64036	0.0708949	21.75	0	2.44361	21.6375	21.8625	2020 07
0.357753	0.539319	1.05216	1.73865	2.44113		1.99963	0.104694	22	0.357753	2.44113	21.8875	22.1125	2020 07
0.198963	0.29994	0.585157	0.966942	1.35763		1.11209	0.0582252	22.25	0.198963	1.35763	22.1375	22.3625	2020 07
0.881834	0.881834	0.881834	0.881834	0.881834		0.881834	0.881834	22.75	0.881834	0.881834	22.6375	22.8625	2020 08
0.558684	0.558684	0.558684	0.558684	0.558684		0.558684	0.558684	23	0.558684	0.558684	22.8875	23.1125	2020 08
0.315706	0.315706	0.315706	0.315706	0.315706		0.315706	0.315706	23.25	0.315706	0.315706	23.1375	23.3625	2020 08
0	0	0.980392	2.02369	2.21239		2.5791	-0.618319	23.75	0	2.21239	23.6375	23.8625	2020 09
0.329854	0.373112	0.962547	1.65815	2.01992		1.97773	-0.0526349	24	0.329854	2.01992	23.8875	24.1125	2020 09
0.189393	0.214231	0.552669	0.952068	1.15979		1.13556	-0.0302216	24.25	0.189393	1.15979	24.1375	24.3625	2020 09
5.26316	5.26316	5.26316	5.26316	5.26316		5.26316	5.26316	24.75	5.26316	5.26316	24.6375	24.8625	2020 10
2.05984	2.05984	2.05984	2.05984	2.05984		2.05984	2.05984	25	2.05984	2.05984	24.8875	25.1125	2020 10
1.20172	1.20172	1.20172	1.20172	1.20172		1.20172	1.20172	25.25	1.20172	1.20172	25.1375	25.3625	2020 10
0.753296	0.802752	1.82927	3.13901	3.93873		3.48006	0.178472	25.75	0.753296	3.93873	25.6375	25.8625	2020 11
0.500246	0.788193	0.972782	1.4138	2.35026		1.41483	0.530731	26	0.500246	2.35026	25.8875	26.1125	2020 11
0.296538	0.467229	0.57665	0.838078	1.3932		0.838691	0.314609	26.25	0.296538	1.3932	26.1375	26.3625	2020 11
1.14548	1.14548	1.14548	1.14548	1.14548		1.14548	1.14548	26.75	1.14548	1.14548	26.6375	26.8625	2020 12
0.486449	0.486449	0.486449	0.486449	0.486449		0.486449	0.486449	27	0.486449	0.486449	26.8875	27.1125	2020 12
0.292995	0.292995	0.292995	0.292995	0.292995		0.292995	0.292995	27.25	0.292995	0.292995	27.1375	27.3625	2020 12
0.628931	0.782233	1.06884	1.33769	1.4377		1.50765	0.630033	27.75	0.628931	1.4377	27.6375	27.8625	2021 01
0.455648	0.853493	1.12918	1.40251	1.79325		1.56291	0.695462	28	0.455648	1.79325	27.8875	28.1125	2021 01
0.278856	0.522337	0.69106	0.858334	1.09747		0.956498	0.425622	28.25	0.278856	1.09747	28.1375	28.3625	2021 01
0	0	0	1.94805	3.34129		1.25656	-1.25656	28.75	0	3.34129	28.6375	28.8625	2021 02
0.0867575	0.290711	0.71417	1.18783	1.82267		1.29284	0.135497	29	0.0867575	1.82267	28.8875	29.1125	2021 02
0.0539492	0.180776	0.444099	0.738641	1.13341		0.80394	0.0842572	29.25	0.0539492	1.13341	29.1375	29.3625	2021 02
0	0.789474	1.57895	2.48439	3.38983		3.12507	0.0328229	29.75	0	3.38983	29.6375	29.8625	2021 03
0.0766619	0.526374	0.976087	1.37643	1.77678		1.75152	0.200652	30	0.0766619	1.77678	29.8875	30.1125	2021 03
0.0484378	0.332582	0.616727	0.869681	1.12263		1.10668	0.126779	30.25	0.0484378	1.12263	30.1375	30.3625	2021 03
0	0.585176	1.47707	3.13506	6.01852		3.49149	-0.537339	30.75	0	6.01852	30.6375	30.8625	2021 04
0.252489	0.377492	0.659987	1.11787	1.76905		1.24489	0.0750854	31	0.252489	1.76905	30.8875	31.1125	2021 04
0.162097	0.242348	0.423708	0.717669	1.13572		0.799212	0.0482044	31.25	0.162097	1.13572	31.1375	31.3625	2021 04
1.41956	1.41956	1.93893	2.0898	2.40385	0	2.46842	1.40944	31.75	0	2.40385	31.6375	31.8625	2021 05
0.414855	0.789661	1.0341	1.34085	1.90256		1.46954	0.598665	32	0.414855	1.90256	31.8875	32.1125	2021 05
0.270617	0.515109	0.674561	0.874656	1.24107		0.958603	0.390519	32.25	0.270617	1.24107	32.1375	32.3625	2021 05
0	0.845547	1.37341	1.87903	2.65781		2.18986	0.556965	32.75	0	2.65781	32.6375	32.8625	2021 06
0.217177	0.349213	0.655652	1.11917	1.72246		1.26392	0.0473843	33	0.217177	1.72246	32.8875	33.1125	2021 06
0.143946	0.23146	0.434569	0.741792	1.14165		0.837731	0.0314065	33.25	0.143946	1.14165	33.1375	33.3625	2021 06
0	0	1.02041	1.28617	1.62602		1.92922	0.111601	33.75	0	1.62602	33.6375	33.8625	2021 07
0.220764	0.411086	0.856131	1.0919	1.90166		1.33719	0.375071	34	0.220764	1.90166	33.8875	34.1125	2021 07
0.148676	0.27685	0.576571	0.73535	1.28069		0.900546	0.252596	34.25	0.148676	1.28069	34.1375	34.3625	2021 07
0	0	0.323276	0.739832	0.770925	2.21238938053097	0.800491	-0.15394	34.75	0	2.21239	34.6375	34.8625	2021 08
0.211927	0.446049	0.633409	0.829408	0.85062	1.78715328262334	0.880688	0.38613	35	0.211927	1.78715	34.8875	35.1125	2021 08
0.145019	0.305226	0.433435	0.567554	0.582069	1.22292820035631	0.602645	0.264225	35.25	0.145019	1.22293	35.1375	35.3625	2021 08
0	0.760135	1.08087	1.41672	2.22222		1.59958	0.562164	35.75	0	2.22222	35.6375	35.8625	2021 09
0.306239	0.404098	0.563224	0.986268	0.986268	1.87588340959698	1.02314	0.10331	36	0.306239	1.87588	35.8875	36.1125	2021 09
0.212925	0.280966	0.391604	0.685743	0.685743	1.30428320386415	0.711378	0.0718302	36.25	0.212925	1.30428	36.1375	36.3625	2021 09
0	0	0.997506	1.16959	1.16959	3.53982300884956	1.82394	0.171076	36.75	0	3.53982	36.6375	36.8625	2021 10
0.200882	0.240722	0.380659	0.94548	1.75172		0.878639	-0.117321	37	0.200882	1.75172	36.8875	37.1125	2021 10
0.141917	0.170062	0.268923	0.667952	1.23753		0.620731	-0.082884	37.25	0.141917	1.23753	37.1375	37.3625	2021 10
0	0.522648	0.903614	1.26013	2.26415		1.42471	0.382514	37.75	0	2.26415	37.6375	37.8625	2021 11
0.254143	0.386332	0.790947	0.981468	1.62154		1.21147	0.370425	38	0.254143	1.62154	37.8875	38.1125	2021 11
0.182431	0.277319	0.567763	0.704524	1.16399		0.869625	0.265901	38.25	0.182431	1.16399	38.1375	38.3625	2021 11
0	0	0.340599	1.32971	3.30189		1.08339	-0.402195	38.75	0	3.30189	38.6375	38.8625	2021 12
0.0569655	0.245431	0.33457	0.62616	0.849489	1.85684821339782	0.547251	0.121889	39	0.0569655	1.85685	38.8875	39.1125	2021 12
0.0415488	0.179009	0.244025	0.456701	0.61959	1.3543258585907	0.399147	0.0889022	39.25	0.0415488	1.35433	39.1375	39.3625	2021 12
0	0.433283	0.518672	1.47434	2.02703	4.22535211267606	1.14038	-0.103032	39.75	0	4.22535	39.6375	39.8625	2022 01
0.263999	0.323827	0.528128	0.692519	0.798557	1.80086828297111	0.748305	0.307952	40	0.263999	1.80087	39.8875	40.1125	2022 01
0.195648	0.239987	0.391393	0.513222	0.591807	1.33461382200847	0.554565	0.228221	40.25	0.195648	1.33461	40.1375	40.3625	2022 01
0	0	0	0.44843	0.44843	4.36893203883495	0.31686	-0.31686	40.75	0	4.36893	40.6375	40.8625	2022 02
0.16284	0.277371	0.352306	0.74567	0.74567	1.8133897190577	0.683205	0.0214078	41	0.16284	1.81339	40.8875	41.1125	2022 02
0.12262	0.208863	0.26529	0.561497	0.561497	1.36550005095135	0.51446	0.0161203	41.25	0.12262	1.3655	41.1375	41.3625	2022 02
0	0	0	0.558447	0.558447	1.55642023346304, 1.42857142857143	0.311956	-0.311956	41.75	0	1.55642	41.6375	41.8625	2022 03
0.148806	0.339419	0.508771	1.01631	1.79357		0.886891	0.13065	42	0.148806	1.79357	41.8875	42.1125	2022 03
0.113854	0.259695	0.389269	0.777595	1.37229		0.678575	0.0999627	42.25	0.113854	1.37229	42.1375	42.3625	2022 03
0	0	0	0.0834028	0.0834028	0.333611342785655, 2.25563909774436	0.04659	-0.04659	42.75	0	2.25564	42.6375	42.8625	2022 04
0.0616208	0.217214	0.347785	0.689243	0.901051		0.611467	0.0841026	43	0.0616208	0.901051	42.8875	43.1125	2022 04
0.0479051	0.168866	0.270374	0.535829	0.700493		0.475365	0.0653829	43.25	0.0479051	0.700493	43.1375	43.3625	2022 04
0	0	0	0	0	0.155925155925156	0	0	43.75	0	0.155925	43.6375	43.8625	2022 05
0.0748648	0.140194	0.285961	0.310335	0.310335	0.712967300244171	0.406181	0.16574	44	0.0748648	0.712967	43.8875	44.1125	2022 05
0.0591369	0.110742	0.225885	0.245138	0.245138	0.563184755460273	0.320849	0.130921	44.25	0.0591369	0.563185	44.1375	44.3625	2022 05
0	0	0	0.321543	0.321543	2.02702702702703, 3.38164251207729	0.169346	-0.169346	44.75	0	3.38164	44.6375	44.8625	2022 06
0.0748705	0.289069	0.725308	0.923386	1.55304	2.91724904527202	1.05938	0.391234	45	0.0748705	2.91725	44.8875	45.1125	2022 06
0.0600923	0.232011	0.582144	0.741125	1.24649	2.34143274554587	0.850277	0.314011	45.25	0.0600923	2.34143	45.1375	45.3625	2022 06
0	0	0	2.43902	3.16742		1.72341	-1.72341	45.75	0	3.16742	45.6375	45.8625	2022 07
0.139412	0.315684	0.727473	1.45956	1.50829		1.53573	-0.0807882	46	0.139412	1.50829	45.8875	46.1125	2022 07
0.113693	0.257447	0.59327	1.1903	1.23004		1.25242	-0.0658845	46.25	0.113693	1.23004	46.1375	46.3625	2022 07
0	0	0	0	0	1.98019801980198, 1.06382978723404	0	0	46.75	0	1.9802	46.6375	46.8625	2022 08
0.0779223	0.310101	0.61926	0.700723	1.05622	1.99056732000421	0.824987	0.413533	47	0.0779223	1.99057	46.8875	47.1125	2022 08
0.0645689	0.25696	0.513139	0.580642	0.875222	1.64944886398446	0.683611	0.342667	47.25	0.0645689	1.64945	47.1375	47.3625	2022 08
0	0	0	0.476857	0.735294	1.85185185185185	0.284771	-0.284771	47.75	0	1.85185	47.6375	47.8625	2022 09
0.0685746	0.280935	0.627334	0.790319	1.52501		0.93153	0.323138	48	0.0685746	1.52501	47.8875	48.1125	2022 09
0.0577367	0.236535	0.528187	0.665413	1.28399		0.784306	0.272068	48.25	0.0577367	1.28399	48.1375	48.3625	2022 09
0	0	0.474877	1.98119	3.30189		1.5816	-0.631844	48.75	0	3.30189	48.6375	48.8625	2022 10
0.0556213	0.219176	0.467653	0.748437	0.940342	1.75797640038623	0.763306	0.172	49	0.0556213	1.75798	48.8875	49.1125	2022 10
0.0475836	0.187503	0.400073	0.640282	0.804455	1.50393418795397	0.653002	0.147145	49.25	0.0475836	1.50393	49.1375	49.3625	2022 10
0	0	0.391007	0.9329	1.63934		0.94812	-0.166106	49.75	0	1.63934	49.6375	49.8625	2022 11
0.0552822	0.248936	0.602791	0.682848	0.875177		0.861916	0.343666	50	0.0552822	0.875177	49.8875	50.1125	2022 11
0.0480538	0.216387	0.523973	0.593563	0.760744		0.749217	0.29873	50.25	0.0480538	0.760744	50.1375	50.3625	2022 11
0	0	0	0.573599	0.669643	2.60869565217391	0.342544	-0.342544	50.75	0	2.6087	50.6375	50.8625	2022 12
0.050904	0.222957	0.584103	0.764364	0.932461	2.12726380123259	0.907422	0.260783	51	0.050904	2.12726	50.8875	51.1125	2022 12
0.0449595	0.19692	0.515892	0.675103	0.823569	1.87884496898059	0.801455	0.230329	51.25	0.0449595	1.87884	51.1375	51.3625	2022 12
0	0	0	1.06911	1.6	9.48275862068965	0.638453	-0.638453	51.75	0	9.48276	51.6375	51.8625	2023 01
0.0586369	0.224224	0.551919	0.706113	0.835556	1.96584435775416	0.839695	0.264143	52	0.0586369	1.96584	51.8875	52.1125	2023 01
0.052622	0.201224	0.495304	0.633681	0.749846	1.76419110924263	0.753561	0.237048	52.25	0.052622	1.76419	52.1375	52.3625	2023 01
0	0	0	0.728155	1.50602		0.469684	-0.469684	52.75	0	1.50602	52.6375	52.8625	2023 02
0.0572034	0.156466	0.219328	0.503901	0.658149		0.443434	-0.00477882	53	0.0572034	0.658149	52.8875	53.1125	2023 02
0.0521609	0.142674	0.199994	0.459482	0.600133		0.404345	-0.00435757	53.25	0.0521609	0.600133	53.1375	53.3625	2023 02
0	0	0	0.413793	0.413793	1.75131348511384, 2.02702702702703	0.217931	-0.217931	53.75	0	2.02703	53.6375	53.8625	2023 03
0.0584661	0.207986	0.406035	0.534188	0.534188	2.15846749215579, 1.25321955320456	0.577835	0.234235	54	0.0584661	2.15847	53.8875	54.1125	2023 03
0.0541694	0.192701	0.376196	0.494931	0.494931	1.99984260294691, 1.1611209631151	0.53537	0.217021	54.25	0.0541694	1.99984	54.1375	54.3625	2023 03
0	0	0	0.843095	1.51515	6.60377358490566	0.503482	-0.503482	54.75	0	6.60377	54.6375	54.8625	2023 04
0.0460358	0.19749	0.249652	0.536493	0.574702	2.21311662062902	0.4521	0.0472048	55	0.0460358	2.21312	54.8875	55.1125	2023 04
0.0433384	0.185918	0.235024	0.505058	0.541029	2.08344243699148	0.425609	0.0444389	55.25	0.0433384	2.08344	55.1375	55.3625	2023 04

## Sheet: Figure 6
ymin	lower	middle	upper	ymax	outliers	notchupper	notchlower	x	ymin_final	ymax_final	xmin	xmax	x_month
0	0.78125	1.5625	1.7849	2.0073		2.47804	0.646957	0.8125	0	2.0073	0.64375	0.98125	2018 10
0.163757	0.853782	1.54381	2.04465	2.5455		2.63014	0.45748	1.1875	0.163757	2.5455	1.01875	1.35625	2018 10
0	0	0	0	0	4.86187845303867	0	0	1.8125	0	4.86188	1.64375	1.98125	2018 11
0.809042	0.84604	0.969167	1.13925	1.1919	0.203944616581886, 2.83935936889025	1.1583	0.780036	2.1875	0.203945	2.83936	2.01875	2.35625	2018 11
0	0	0.681818	1.95961	3.14254		1.94583	-0.582196	2.8125	0	3.14254	2.64375	2.98125	2018 12
0.780665	0.815173	0.959409	1.12504	1.16667	0.175376501518785, 2.79061354311237	1.15928	0.759537	3.1875	0.175377	2.79061	3.01875	3.35625	2018 12
0	0	1.34529	1.63945	3.44828		2.32435	0.366236	3.8125	0	3.44828	3.64375	3.98125	2019 01
0.184378	0.876847	1.00291	1.87037	2.47666	3.36339289111154	1.59623	0.409592	4.1875	0.184378	3.36339	4.01875	4.35625	2019 01
0	0.503018	2.07254	2.95248	3.76492		3.53532	0.609759	4.8125	0	3.76492	4.64375	4.98125	2019 02
0.183416	0.827561	0.962349	1.89761	3.13653		1.60136	0.323335	5.1875	0.183416	3.13653	5.01875	5.35625	2019 02
0	0	0	3.43088	3.9548		2.42425	-2.42425	5.8125	0	3.9548	5.64375	5.98125	2019 03
0.190682	0.688227	1.14355	2.76982	3.02185		2.6144	-0.327294	6.1875	0.190682	3.02185	6.01875	6.35625	2019 03
0	0	0.970874	3.5503	3.77358		3.4795	-1.53776	6.8125	0	3.77358	6.64375	6.98125	2019 04
0.181699	0.661926	1.06841	2.44436	2.65108		2.32788	-0.19105	7.1875	0.181699	2.65108	7.01875	7.35625	2019 04
0	0	0	2.44898	2.99003		1.73044	-1.73044	7.8125	0	2.99003	7.64375	7.98125	2019 05
0.186353	0.674437	1.02961	2.41345	2.5984		2.25839	-0.199175	8.1875	0.186353	2.5984	8.01875	8.35625	2019 05
0	0	1.35806	2.13829	4.26667		2.55254	0.163585	8.8125	0	4.26667	8.64375	8.98125	2019 06
0.172662	0.805903	0.970848	2.33843	2.84181		1.82694	0.114756	9.1875	0.172662	2.84181	9.01875	9.35625	2019 06
0	0	0	1.46186	1.5444	3.71517027863777	0.872997	-0.872997	9.8125	0	3.71517	9.64375	9.98125	2019 07
0.172802	0.698795	0.867472	1.61896	2.34292		1.41698	0.317966	10.1875	0.172802	2.34292	10.01875	10.35625	2019 07
0	0	0	1.26536	3.09478		0.706847	-0.706847	10.8125	0	3.09478	10.64375	10.98125	2019 08
0.171765	0.755515	0.896043	2.35999	3.11288		1.79233	-0.000239969	11.1875	0.171765	3.11288	11.01875	11.35625	2019 08
0	0	0	1.85772	2.68097	5.22243713733075	1.1094	-1.1094	11.8125	0	5.22244	11.64375	11.98125	2019 09
0.165965	0.677126	0.869707	1.60696	2.32529	3.05426844241839	1.42499	0.314424	12.1875	0.165965	3.05427	12.01875	12.35625	2019 09
0	0	0	0.974026	1.2987	2.95566502463054	0.628278	-0.628278	12.8125	0	2.95567	12.64375	12.98125	2019 10
0.158932	0.541634	1.04403	1.95745	2.15699		1.95728	0.130787	13.1875	0.158932	2.15699	13.01875	13.35625	2019 10
0	0.267857	1.77855	2.77812	4.86111	6.66666666666667	3.03277	0.524322	13.8125	0	6.66667	13.64375	13.98125	2019 11
0.149976	0.644559	1.6195	2.03772	2.69953		2.31558	0.923421	14.1875	0.149976	2.69953	14.01875	14.35625	2019 11
0	0	0	1.87532	3.42857		1.11991	-1.11991	14.8125	0	3.42857	14.64375	14.98125	2019 12
0.143483	0.535317	0.875962	1.63706	2.07486		1.53391	0.218016	15.1875	0.143483	2.07486	15.01875	15.35625	2019 12
0	0.434363	1.13227	1.89069	2.5066		2.28277	-0.0182296	15.8125	0	2.5066	15.64375	15.98125	2020 01
0.896545	1.33211	1.53439	1.71247	2.07542		1.83487	1.2339	16.1875	0.896545	2.07542	16.01875	16.35625	2020 01
0	0.900901	2.46914	2.4911	2.98507		3.59277	1.3455	16.8125	0	2.98507	16.64375	16.98125	2020 02
0.419864	0.459897	1.48054	1.65045	1.92498		2.32178	0.639298	17.1875	0.419864	1.92498	17.01875	17.35625	2020 02
0	0	0	0.618921	0.618921	2.47568523430592	0.488948	-0.488948	17.75	0	2.47569	17.6375	17.8625	2020 03
0.626141	1.22947	1.97095	2.62036	2.94751		3.06975	0.872145	18	0.626141	2.94751	17.8875	18.1125	2020 03
0.408946	0.802995	1.28727	1.71142	1.92509		2.00492	0.569617	18.25	0.408946	1.92509	18.1375	18.3625	2020 03
1.9305	1.9305	2.19966	2.77778	2.95159	0	2.79834	1.60098	18.75	0	2.95159	18.6375	18.8625	2020 04
1.53749	2.26407	2.45537	2.84599	2.87849		2.86656	2.04419	19	1.53749	2.87849	18.8875	19.1125	2020 04
0.993311	1.46273	1.58632	1.83869	1.85968		1.85197	1.32067	19.25	0.993311	1.85968	19.1375	19.3625	2020 04
1.1396	1.1396	1.33333	1.44928	1.44928	2.84974093264249, 0	1.55215	1.11452	19.75	0	2.84974	19.6375	19.8625	2020 05
2.23979	2.23979	2.30468	2.64185	2.79015	1.54596370532962	2.58877	2.02058	20	1.54596	2.79015	19.8875	20.1125	2020 05
1.4314	1.4314	1.47287	1.68835	1.78312	0.987991386803739	1.65442	1.29131	20.25	0.987991	1.78312	20.1375	20.3625	2020 05
0	1.97003	2.5617	3.3632	4.21053		3.46034	1.66307	20.75	0	4.21053	20.6375	20.8625	2020 06
2.16163	2.17663	2.27622	2.42988	2.46291	3.37802921380754, 1.66722340565275	2.43957	2.11286	21	1.66722	3.37803	20.8875	21.1125	2020 06
1.36652	1.376	1.43895	1.5361	1.55698	2.13548791387529, 1.05396821849519	1.54222	1.33569	21.25	1.05397	2.13549	21.1375	21.3625	2020 06
1.8797	1.99432	2.8545	4.0017	4.97738		4.44033	1.26866	21.75	1.8797	4.97738	21.6375	21.8625	2020 07
2.21122	2.28014	2.4001	2.71828	2.71828	3.38187671577915	2.74623	2.05396	22	2.21122	3.38188	21.8875	22.1125	2020 07
1.38276	1.42585	1.50087	1.69984	1.69984	2.1148099268212	1.71732	1.28442	22.25	1.38276	2.11481	22.1375	22.3625	2020 07
5.29101	5.29101	5.29101	5.29101	5.29101		5.29101	5.29101	22.75	5.29101	5.29101	22.6375	22.8625	2020 08
2.38806	2.38806	2.38806	2.38806	2.38806		2.38806	2.38806	23	2.38806	2.38806	22.8875	23.1125	2020 08
1.4772	1.4772	1.4772	1.4772	1.4772		1.4772	1.4772	23.25	1.4772	1.4772	23.1375	23.3625	2020 08
0	0.882353	1.58381	2.58985	4.38596		2.93274	0.234885	23.75	0	4.38596	23.6375	23.8625	2020 09
1.65585	1.65585	2.15611	2.42733	3.21346	0.182579676346391	2.76558	1.54664	24	0.18258	3.21346	23.8875	24.1125	2020 09
1.0132	1.0132	1.3193	1.48526	1.96628	0.111718656801923	1.69223	0.946373	24.25	0.111719	1.96628	24.1375	24.3625	2020 09
2.19298	2.19298	2.19298	2.19298	2.19298		2.19298	2.19298	24.75	2.19298	2.19298	24.6375	24.8625	2020 10
2.17064	2.17064	2.17064	2.17064	2.17064		2.17064	2.17064	25	2.17064	2.17064	24.8875	25.1125	2020 10
1.31383	1.31383	1.31383	1.31383	1.31383		1.31383	1.31383	25.25	1.31383	1.31383	25.1375	25.3625	2020 10
2.24215	2.24215	2.7439	2.75229	2.84464	0	3.10437	2.38344	25.75	0	2.84464	25.6375	25.8625	2020 11
2.16484	2.16484	2.2534	2.309	2.41326	0.644938901201433	2.35526	2.15154	26	0.644939	2.41326	25.8875	26.1125	2020 11
1.29616	1.29616	1.34919	1.38247	1.4449	0.386146008453296	1.41017	1.2882	26.25	0.386146	1.4449	26.1375	26.3625	2020 11
2.97824	2.97824	2.97824	2.97824	2.97824		2.97824	2.97824	26.75	2.97824	2.97824	26.6375	26.8625	2020 12
2.38244	2.38244	2.38244	2.38244	2.38244		2.38244	2.38244	27	2.38244	2.38244	26.8875	27.1125	2020 12
1.41103	1.41103	1.41103	1.41103	1.41103		1.41103	1.41103	27.25	1.41103	1.41103	27.1375	27.3625	2020 12
1.94444	2.11655	2.60453	3.16734	3.56394		3.43466	1.7744	27.75	1.94444	3.56394	27.6375	27.8625	2021 01
2.03821	2.03908	2.14336	2.24881	2.25319		2.30904	1.97768	28	2.03821	2.25319	27.8875	28.1125	2021 01
1.1941	1.19461	1.25571	1.31748	1.32005		1.35277	1.15864	28.25	1.1941	1.32005	28.1375	28.3625	2021 01
2.5	2.89001	3.59283	4.44215	6.44391		4.59401	2.59166	28.75	2.5	6.44391	28.6375	28.8625	2021 02
2.01496	2.02347	2.11425	2.4157	2.49442	0.943689625054787, 3.17011209501448	2.36725	1.86125	29	0.94369	3.17011	28.8875	29.1125	2021 02
1.16772	1.17265	1.22526	1.39996	1.44558	0.546892179380369, 1.83716072158988	1.37188	1.07864	29.25	0.546892	1.83716	29.1375	29.3625	2021 02
0	1.27119	2.54237	3.37645	4.21053		4.46282	0.621924	29.75	0	4.21053	29.6375	29.8625	2021 03
0.97705	1.51569	2.05433	2.15669	2.25904		2.63906	1.46961	30	0.97705	2.25904	29.8875	30.1125	2021 03
0.560105	0.868887	1.17767	1.23634	1.29502		1.51287	0.84247	30.25	0.560105	1.29502	30.1375	30.3625	2021 03
1.85185	2.99872	3.5773	3.91715	4.34783		4.30285	2.85175	30.75	1.85185	4.34783	30.6375	30.8625	2021 04
2.0114	2.30063	2.49757	2.75756	3.23594		2.85855	2.13659	31	2.0114	3.23594	30.8875	31.1125	2021 04
1.14059	1.3046	1.41628	1.56372	1.83499		1.62098	1.21158	31.25	1.14059	1.83499	31.1375	31.3625	2021 04
1.95	1.95	2.71956	3.12189	3.97022	0	3.64535	1.79376	31.75	0	3.97022	31.6375	31.8625	2021 05
1.91224	2.03261	2.27548	2.5521	2.77372		2.68588	1.86508	32	1.91224	2.77372	31.8875	32.1125	2021 05
1.07264	1.14016	1.2764	1.43156	1.55587		1.5066	1.04619	32.25	1.07264	1.55587	32.1375	32.3625	2021 05
2.02429	2.8736	3.4056	3.82782	4.34783		4.15943	2.65177	32.75	2.02429	4.34783	32.6375	32.8625	2021 06
1.96798	2.38327	2.62202	2.84651	3.21907		2.98797	2.25606	33	1.96798	3.21907	32.8875	33.1125	2021 06
1.09198	1.32241	1.45488	1.57945	1.78617		1.65794	1.25182	33.25	1.09198	1.78617	33.1375	33.3625	2021 06
0	0.409836	3.53698	3.57143	7.24638		5.77095	1.303	33.75	0	7.24638	33.6375	33.8625	2021 07
2.03751	2.03751	2.47161	2.57321	3.31177	0.935969683656909	2.85013	2.09309	34	0.93597	3.31177	33.8875	34.1125	2021 07
1.11833	1.11833	1.3566	1.41236	1.81774	0.513728399220364	1.56436	1.14884	34.25	0.513728	1.81774	34.1375	34.3625	2021 07
0	1.41231	1.89506	3.39602	3.85463	6.93069306930693	3.17462	0.615497	34.75	0	6.93069	34.6375	34.8625	2021 08
0.615043	2.11206	2.57073	3.16846	3.60315		3.25214	1.88932	35	0.615043	3.60315	34.8875	35.1125	2021 08
0.333931	1.14672	1.39575	1.72028	1.9563		1.76571	1.02579	35.25	0.333931	1.9563	35.1375	35.3625	2021 08
1.68919	1.90745	2.37899	3.12717	4.17537		3.34257	1.4154	35.75	1.68919	4.17537	35.6375	35.8625	2021 09
1.11962	1.80132	2.23096	2.46294	2.55166		2.75364	1.70828	36	1.11962	2.55166	35.8875	36.1125	2021 09
0.601315	0.967436	1.19818	1.32277	1.37042		1.4789	0.917467	36.25	0.601315	1.37042	36.1375	36.3625	2021 09
1.14613	1.76991	2.24439	3.42523	3.42523	5.92105263157895	3.41403	1.07475	36.75	1.14613	5.92105	36.6375	36.8625	2021 10
1.96131	1.96131	2.39891	2.50482	2.50482	3.36120609034122, 1.0020069693505	2.78295	2.01486	37	1.00201	3.36121	36.8875	37.1125	2021 10
1.04197	1.04197	1.27446	1.33073	1.33073	1.78569174169658, 0.532331407893516	1.47849	1.07042	37.25	0.532331	1.78569	37.1375	37.3625	2021 10
0.956023	1.80723	3.48432	4.15094	4.50045		5.14038	1.82826	37.75	0.956023	4.50045	37.6375	37.8625	2021 11
1.77731	1.77731	1.79626	2.17568	2.265	1.03404340916826	2.07775	1.51477	38	1.03404	2.265	37.8875	38.1125	2021 11
0.934018	0.934018	0.943974	1.14337	1.19031	0.54341293416543	1.0919	0.796047	38.25	0.543413	1.19031	38.1375	38.3625	2021 11
0	1.28571	1.85786	2.58607	4.21348	4.67289719626168	2.58426	1.13147	38.75	0	4.6729	38.6375	38.8625	2021 12
0.900841	1.18014	1.61181	2.30726	2.59495		2.24144	0.982182	39	0.900841	2.59495	38.8875	39.1125	2021 12
0.468295	0.613484	0.837886	1.19941	1.34896		1.16519	0.510579	39.25	0.468295	1.34896	39.1375	39.3625	2021 12
0	0.635982	2.02703	3.30105	7.04225		3.61856	0.435492	39.75	0	7.04225	39.6375	39.8625	2022 01
0.578026	1.17105	1.2453	1.92386	2.25493	4.29363883982661	1.69487	0.795726	40	0.578026	4.29364	39.8875	40.1125	2022 01
0.297234	0.602179	0.640359	0.989294	1.15954	2.20788482817695	0.871538	0.40918	40.25	0.297234	2.20788	40.1375	40.3625	2022 01
2.91262	2.91262	3.58744	4.34783	4.34783	7.01107011070111, 0	4.60156	2.57333	40.75	0	7.01107	40.6375	40.8625	2022 02
1.97121	1.97121	2.1333	2.36847	2.36847	3.15339194650104, 1.11880149734377	2.414	1.85259	41	1.1188	3.15339	40.8875	41.1125	2022 02
1.00268	1.00268	1.08513	1.20476	1.20476	1.6040160530295, 0.569093722676653	1.22792	0.942345	41.25	0.569094	1.60402	41.1375	41.3625	2022 02
0	1.16505	2.23139	3.76407	5.19481		3.68324	0.779539	41.75	0	5.19481	41.6375	41.8625	2022 03
1.03877	1.39729	1.85129	2.80536	4.25951		2.63786	1.06473	42	1.03877	4.25951	41.8875	42.1125	2022 03
0.522672	0.70307	0.931507	1.41156	2.14324		1.32728	0.535733	42.25	0.522672	2.14324	42.1375	42.3625	2022 03
0	1.19037	2.06993	2.40803	3.07692		2.75014	1.38973	42.75	0	3.07692	42.6375	42.8625	2022 04
1.06522	1.3143	1.67401	2.35349	2.98897		2.25452	1.0935	43	1.06522	2.98897	42.8875	43.1125	2022 04
0.530187	0.654159	0.833199	1.17139	1.48769		1.12213	0.544265	43.25	0.530187	1.48769	43.1375	43.3625	2022 04
0	0	0	2.4948	4.19847		1.76282	-1.76282	43.75	0	4.19847	43.6375	43.8625	2022 05
1.13252	1.21663	1.25857	2.2018	2.73885		1.95469	0.562446	44	1.13252	2.73885	43.8875	44.1125	2022 05
0.557593	0.599001	0.61965	1.08405	1.34846		0.962381	0.276918	44.25	0.557593	1.34846	44.1375	44.3625	2022 05
0	0	2.04082	2.95203	4.83871		3.59555	0.486081	44.75	0	4.83871	44.6375	44.8625	2022 06
1.11829	1.26591	1.91294	2.45941	2.65752	4.93852978183823	2.54151	1.28436	45	1.11829	4.93853	44.8875	45.1125	2022 06
0.544633	0.616529	0.931646	1.19779	1.29428	2.40518142574044	1.23778	0.625515	45.25	0.544633	2.40518	45.1375	45.3625	2022 06
1.35747	1.50602	2.7027	2.73973	3.04878		3.57443	1.83097	45.75	1.35747	3.04878	45.6375	45.8625	2022 07
1.42067	1.83335	1.96148	2.78126	2.78126	4.33890269486186	2.63127	1.29168	46	1.42067	4.3389	45.8875	46.1125	2022 07
0.68442	0.883233	0.94496	1.3399	1.3399	2.09030628713112	1.26764	0.62228	46.25	0.68442	2.09031	46.1375	46.3625	2022 07
0	1.19904	1.60643	2.13194	2.47525	5.14469453376206	2.09775	1.1151	46.75	0	5.14469	46.6375	46.8625	2022 08
1.09301	1.1908	1.97766	2.24683	3.78457		2.53384	1.42149	47	1.09301	3.78457	46.8875	47.1125	2022 08
0.520874	0.567477	0.942459	1.07073	1.80354		1.20751	0.677412	47.25	0.520874	1.80354	47.1375	47.3625	2022 08
0	0.490196	1.20131	2.67991	3.24074	8.09248554913295	2.50897	-0.106349	47.75	0	8.09249	47.6375	47.8625	2022 09
0.917999	1.03269	1.62474	1.94068	3.29844		2.16698	1.0825	48	0.917999	3.29844	47.8875	48.1125	2022 09
0.432745	0.48681	0.765902	0.914838	1.55488		1.02151	0.510291	48.25	0.432745	1.55488	48.1375	48.3625	2022 09
0	0.546448	1.46471	2.02526	4.04624		2.2908	0.63863	48.75	0	4.04624	48.6375	48.8625	2022 10
0.904189	1.06729	1.61601	2.10871	3.29912		2.19776	1.03425	49	0.904189	3.29912	48.8875	49.1125	2022 10
0.421627	0.497681	0.753552	0.983302	1.53839		1.02483	0.482277	49.25	0.421627	1.53839	49.1375	49.3625	2022 10
0.675676	1.35883	1.85728	2.61337	4		2.60647	1.10809	49.75	0.675676	4	49.6375	49.8625	2022 11
0.794481	1.01861	1.31735	2.01631	3.28342		1.91316	0.721545	50	0.794481	3.28342	49.8875	50.1125	2022 11
0.366465	0.469849	0.607647	0.930049	1.51452		0.882471	0.332823	50.25	0.366465	1.51452	50.1375	50.3625	2022 11
0	0	0.974026	1.35475	2.76498		1.78306	0.164989	50.75	0	2.76498	50.6375	50.8625	2022 12
0.761768	0.931909	1.30652	1.90186	1.97682	3.3639210867917	1.88576	0.727286	51	0.761768	3.36392	50.8875	51.1125	2022 12
0.347578	0.425209	0.596138	0.867776	0.901979	1.53488229078847	0.860432	0.331844	51.25	0.347578	1.53488	51.1375	51.3625	2022 12
0	1.24885	1.86667	4.59661	8.62069		3.8659	-0.132562	51.75	0	8.62069	51.6375	51.8625	2023 01
0.872121	1.00484	1.23925	2.05377	3.07179		1.86566	0.612846	52	0.872121	3.07179	51.8875	52.1125	2023 01
0.393628	0.45353	0.559331	0.926962	1.38644		0.842057	0.276605	52.25	0.393628	1.38644	52.1375	52.3625	2023 01
0.977199	1.10766	1.57328	2.1521	2.84091		2.24699	0.899581	52.75	0.977199	2.84091	52.6375	52.8625	2023 02
0.720754	0.945821	1.252	1.81933	2.60402		1.81545	0.688564	53	0.720754	2.60402	52.8875	53.1125	2023 02
0.321793	0.422278	0.558978	0.81227	1.16261		0.810536	0.307421	53.25	0.321793	1.16261	53.1375	53.3625	2023 02
0	1.20846	1.843	2.45184	3.37838	6.71140939597315	2.49785	1.18816	53.75	0	6.71141	53.6375	53.8625	2023 03
0.139046	0.830681	1.07603	1.83467	2.14041	4.15557921412482	1.6048	0.547269	54	0.139046	4.15558	53.8875	54.1125	2023 03
0.0614082	0.366862	0.47522	0.810262	0.945291	1.8352718244936	0.708744	0.241696	54.25	0.0614082	1.83527	54.1375	54.3625	2023 03
0	0	1.08324	1.49126	1.59363	5.66037735849057	1.97379	0.192684	54.75	0	5.66038	54.6375	54.8625	2023 04
0.145426	0.775577	1.01185	1.52989	1.84666	3.95681554317395	1.46232	0.561383	55	0.145426	3.95682	54.8875	55.1125	2023 04
0.0635316	0.338823	0.442043	0.66836	0.806745	1.72859992161667	0.638837	0.24525	55.25	0.0635316	1.7286	55.1375	55.3625	2023 04

## Sheet: Figure 7
ymin	lower	middle	upper	ymax	outliers	notchupper	notchlower	x	ymin_final	ymax_final	xmin	xmax	x_month
3.22581	5.18433	7.14286	7.92058	8.6983		9.6389	4.64682	0.8125	3.22581	8.6983	0.64375	0.98125	2018 10
3.39107	5.21127	7.03147	11.2091	15.3868		12.5028	1.56013	1.1875	3.39107	15.3868	1.01875	1.35625	2018 10
5.18293	5.96572	7.56462	8.40178	8.43672	15.8011049723757	9.13596	5.99328	1.8125	5.18293	15.8011	1.64375	1.98125	2018 11
3.41086	5.1875	6.12288	7.1355	7.32106	15.0904298017678	7.3794	4.86636	2.1875	3.41086	15.0904	2.01875	2.35625	2018 11
2.6936	3.57262	6.15435	7.61364	7.72727	18.4062850729517	8.76094	3.54776	2.8125	2.6936	18.4063	2.64375	2.98125	2018 12
3.25955	5.07697	5.99719	7.07102	7.28622	14.8132254693691	7.28342	4.71097	3.1875	3.25955	14.8132	3.01875	3.35625	2018 12
5.26316	7.21826	9.82143	16.2088	21.2069	30.7692307692308	15.1905	4.4524	3.8125	5.26316	30.7692	3.64375	3.98125	2019 01
3.29477	5.17995	6.43576	8.79866	10.3614	14.3945445437244	8.5968	4.27473	4.1875	3.29477	14.3945	4.01875	4.35625	2019 01
2.09424	6.57468	9.43396	15.1452	19.1358		14.5521	4.31581	4.8125	2.09424	19.1358	4.64375	4.98125	2019 02
3.26468	5.06529	6.23744	8.56456	10.1026	14.2456801089921	8.32714	4.14773	5.1875	3.26468	14.2457	5.01875	5.35625	2019 02
0	1.45228	7.88644	9.60452	14.8335		13.6468	2.12608	5.8125	0	14.8335	5.64375	5.98125	2019 03
3.23403	4.49171	6.06311	9.73161	14.1065		9.7656	2.36061	6.1875	3.23403	14.1065	6.01875	6.35625	2019 03
0	2.52427	6.14887	8.1761	8.1761	18.1065088757396	10.1424	2.1553	6.8125	0	18.1065	6.64375	6.98125	2019 04
3.14455	4.3357	5.91095	8.61429	13.7309		8.93419	2.88771	7.1875	3.14455	13.7309	7.01875	7.35625	2019 04
1.87266	4.85437	6.54206	10.2041	12.5138		10.3221	2.76196	7.8125	1.87266	12.5138	7.64375	7.98125	2019 05
3.07597	4.22011	5.79313	9.10367	13.471		9.24385	2.34242	8.1875	3.07597	13.471	8.01875	8.35625	2019 05
1.41509	2.18445	3.57449	8.21569	10.8173		6.94363	0.205357	8.8125	1.41509	10.8173	8.64375	8.98125	2019 06
2.97396	4.71837	6.04975	9.07336	12.9447		8.48251	3.61699	9.1875	2.97396	12.9447	9.01875	9.35625	2019 06
0	2.25302	3.8674	7.31575	10.7527		6.89079	0.844021	9.8125	0	10.7527	9.64375	9.98125	2019 07
2.89514	4.44828	5.43997	7.50328	8.72463	12.5570755626191	7.26437	3.61558	10.1875	2.89514	12.5571	10.01875	10.35625	2019 07
0	3.27403	4.3985	6.12052	10.3774		5.98859	2.8084	10.8125	0	10.3774	10.64375	10.98125	2019 08
2.85851	4.53269	5.70263	8.76224	12.2946		8.06532	3.33994	11.1875	2.85851	12.2946	11.01875	11.35625	2019 08
0	3.10968	4.54545	8.82962	14.8936		7.96131	1.1296	11.8125	0	14.8936	11.64375	11.98125	2019 09
2.79042	4.23693	5.18278	7.51047	12.1482		7.13768	3.22787	12.1875	2.79042	12.1482	12.01875	12.35625	2019 09
0	3.97341	5.66815	9.00967	11.7523		8.9167	2.4196	12.8125	0	11.7523	12.64375	12.98125	2019 10
2.69801	4.65384	7.67479	8.08719	11.746		9.88941	5.46017	13.1875	2.69801	11.746	13.01875	13.35625	2019 10
0	2.99655	6.15819	9.91673	16.6667		9.61579	2.7006	13.8125	0	16.6667	13.64375	13.98125	2019 11
2.6297	4.55289	6.71719	8.182	11.4407		8.53044	4.90395	14.1875	2.6297	11.4407	14.01875	14.35625	2019 11
0	4.62308	6.97674	7.94737	8	13.3202742409403	8.96196	4.99153	14.8125	0	13.3203	14.64375	14.98125	2019 12
2.55796	3.96156	6.99596	7.4344	11.2433		9.06988	4.92204	15.1875	2.55796	11.2433	15.01875	15.35625	2019 12
4.11985	8.55892	11.6816	13.5046	14.0449		15.5887	7.77446	15.8125	4.11985	14.0449	15.64375	15.98125	2020 01
4.25455	6.19812	6.9406	8.02419	8.02419	10.9910965589046	8.38319	5.498	16.1875	4.25455	10.9911	16.01875	16.35625	2020 01
11.5315	11.5315	12.0996	12.3457	12.6119	7.74647887323944	12.6749	11.5244	16.8125	7.74648	12.6119	16.64375	16.98125	2020 02
6.62364	6.71761	6.74159	7.03737	7.03737	10.7629747763361	6.96753	6.51564	17.1875	6.62364	10.763	17.01875	17.35625	2020 02
3.3195	4.48841	5.73573	7.50916	10.2564		8.12212	3.34934	17.75	3.3195	10.2564	17.6375	17.8625	2020 03
2.21463	3.14736	3.52705	4.09594	4.09594	5.59628640894609	4.27643	2.77768	18	2.21463	5.59629	17.8875	18.1125	2020 03
4.20941	5.98229	6.70397	7.78528	7.78528	10.6370333038229	8.12833	5.27962	18.25	4.20941	10.637	18.1375	18.3625	2020 03
0	3.8961	7.33591	7.44501	10.2778		9.84355	4.82826	18.75	0	10.2778	18.6375	18.8625	2020 04
3.51417	3.51417	3.62416	4.106	4.106	5.69998165735084, 2.29048359219883	4.04235	3.20597	19	2.29048	5.69998	18.8875	19.1125	2020 04
6.42714	6.42714	6.62831	7.50955	7.50955	10.4248238776299, 4.18911664610016	7.39314	5.86347	19.25	4.18912	10.4248	19.1375	19.3625	2020 04
0	1.5	2.89855	3.1339	3.36788		4.05306	1.74404	19.75	0	3.36788	19.6375	19.8625	2020 05
3.56888	3.56888	3.66206	4.1312	4.1312	5.79777856562766, 2.33881537714892	4.0594	3.26472	20	2.33882	5.79778	19.8875	20.1125	2020 05
6.2806	6.2806	6.44459	7.2702	7.2702	10.203086652755, 4.11591020383561	7.14384	5.74534	20.25	4.11591	10.2031	20.1375	20.3625	2020 05
0	0.331858	1.49705	3.10088	4.65839		3.28316	-0.289056	20.75	0	4.65839	20.6375	20.8625	2020 06
3.63053	3.65784	3.95506	4.23767	4.26011	5.85617235767263, 2.41542900191237	4.32907	3.58105	21	2.41543	5.85617	20.8875	21.1125	2020 06
6.14772	6.19397	6.69727	7.17583	7.21383	9.91650153189211, 4.09014693125595	7.3306	6.06395	21.25	4.09015	9.9165	21.1375	21.3625	2020 06
0	3.66541	7.32166	10.032	10.8597		12.3513	2.29205	21.75	0	10.8597	21.6375	21.8625	2020 07
3.69906	3.79221	4.09351	4.76177	5.9558		4.85945	3.32756	22	3.69906	5.9558	21.8875	22.1125	2020 07
6.02713	6.17891	6.66983	7.75867	9.7042		7.91784	5.42182	22.25	6.02713	9.7042	22.1375	22.3625	2020 07
12.1693	12.1693	12.1693	12.1693	12.1693		12.1693	12.1693	22.75	12.1693	12.1693	22.6375	22.8625	2020 08
6.01251	6.01251	6.01251	6.01251	6.01251		6.01251	6.01251	23	6.01251	6.01251	22.8875	23.1125	2020 08
9.42648	9.42648	9.42648	9.42648	9.42648		9.42648	9.42648	23.25	9.42648	9.42648	23.1375	23.3625	2020 08
0	0	0	1.32743	1.32743	5.30973451327434	1.04867	-1.04867	23.75	0	5.30973	23.6375	23.8625	2020 09
3.24378	3.24378	3.86741	4.02445	4.48986	1.37860191121594	4.48414	3.25068	24	1.3786	4.48986	23.8875	24.1125	2020 09
4.89351	4.89351	5.8343	6.07121	6.77332	2.07973287131718	6.76469	4.90391	24.25	2.07973	6.77332	24.1375	24.3625	2020 09
0	0	0	0	0		0	0	24.75	0	0	24.6375	24.8625	2020 10
3.9581	3.9581	3.9581	3.9581	3.9581		3.9581	3.9581	25	3.9581	3.9581	24.8875	25.1125	2020 10
5.74553	5.74553	5.74553	5.74553	5.74553		5.74553	5.74553	25.25	5.74553	5.74553	25.1375	25.3625	2020 10
0	1.50659	3.50109	5.18293	8.02752		6.09878	0.903405	25.75	0	8.02752	25.6375	25.8625	2020 11
3.97698	4.004	4.1257	4.43886	4.43886	6.2802114981244	4.43297	3.81843	26	3.97698	6.28021	25.8875	26.1125	2020 11
5.55483	5.59258	5.76257	6.19997	6.19997	8.77187257332636	6.19175	5.33339	26.25	5.55483	8.77187	26.1375	26.3625	2020 11
5.49828	5.49828	5.49828	5.49828	5.49828		5.49828	5.49828	26.75	5.49828	5.49828	26.6375	26.8625	2020 12
6.38255	6.38255	6.38255	6.38255	6.38255		6.38255	6.38255	27	6.38255	6.38255	26.8875	27.1125	2020 12
8.57802	8.57802	8.57802	8.57802	8.57802		8.57802	8.57802	27.25	8.57802	8.57802	27.1375	27.3625	2020 12
0	0.833333	1.18449	3.29963	3.29963	9.42492012779553	3.13286	-0.763885	27.75	0	9.42492	27.6375	27.8625	2021 01
4.0761	4.10817	4.37735	5.08946	6.45035		5.15257	3.60213	28	4.0761	6.45035	27.8875	28.1125	2021 01
5.27123	5.31271	5.66081	6.58172	8.34162		6.66333	4.65829	28.25	5.27123	8.34162	28.1375	28.3625	2021 01
2.29008	2.58867	3.72676	6.97837	10.9785		6.55826	0.895266	28.75	2.29008	10.9785	28.6375	28.8625	2021 02
4.16016	4.3309	4.68783	4.70634	4.70887	6.6472331042799	4.93	4.44566	29	4.16016	6.64723	28.8875	29.1125	2021 02
5.17668	5.38915	5.8333	5.85633	5.85948	8.27147573801326	6.13464	5.53195	29.25	5.17668	8.27148	29.1375	29.3625	2021 02
1.57895	1.63693	1.69492	2.42226	3.14961		2.4113	0.978527	29.75	1.57895	3.14961	29.6375	29.8625	2021 03
4.2852	4.49685	4.7085	4.76552	4.82254		4.95358	4.46342	30	4.2852	4.82254	29.8875	30.1125	2021 03
5.13084	5.38425	5.63767	5.70594	5.77421		5.93111	5.34422	30.25	5.13084	5.77421	30.1375	30.3625	2021 03
0	0	1.52174	4.42825	8.58257		5.02006	-1.97658	30.75	0	8.58257	30.6375	30.8625	2021 04
4.37233	4.73449	4.90937	5.41184	5.41184	6.75672963120435	5.44448	4.37427	31	4.37233	6.75673	30.8875	31.1125	2021 04
5.03738	5.45462	5.65611	6.23499	6.23499	7.78445113968783	6.2726	5.03961	31.25	5.03738	7.78445	31.1375	31.3625	2021 04
1.44231	2.01058	2.67729	4.16494	7.19603		4.37923	0.975342	31.75	1.44231	7.19603	31.6375	31.8625	2021 05
4.35895	4.47616	4.74093	5.44507	6.88038		5.50637	3.97549	32	4.35895	6.88038	31.8875	32.1125	2021 05
4.83223	4.96217	5.25569	6.03628	7.62744		6.10424	4.40714	32.25	4.83223	7.62744	32.1375	32.3625	2021 05
0	2.74086	4.64573	5.67701	5.7971		6.96529	2.32618	32.75	0	5.7971	32.6375	32.8625	2021 06
4.53747	4.91923	5.05701	5.54316	5.54316	6.97001186606304	5.54991	4.5641	33	4.53747	6.97001	32.8875	33.1125	2021 06
4.8401	5.24732	5.39429	5.91286	5.91286	7.43488641457419	5.92007	4.86851	33.25	4.8401	7.43489	33.1375	33.3625	2021 06
3.68852	4.06504	4.34783	9.00322	10.8418		7.83713	0.858524	33.75	3.68852	10.8418	33.6375	33.8625	2021 07
4.70567	4.95828	5.11994	5.1636	5.1636	7.16529762659447	5.26502	4.97486	34	4.70567	7.1653	33.8875	34.1125	2021 07
4.82989	5.08917	5.25509	5.29991	5.29991	7.35444217052319	5.404	5.10618	34.25	4.82989	7.35444	34.1375	34.3625	2021 07
5.75221	5.99766	7.66216	9.09801	9.26724	18.8118811881188, 0	9.66198	5.66233	34.75	0	18.8119	34.6375	34.8625	2021 08
4.47717	4.54707	4.98718	5.23072	5.23511	7.36351007374871, 3.50382901368442	5.42816	4.5462	35	3.50383	7.36351	34.8875	35.1125	2021 08
4.42174	4.49078	4.92544	5.16597	5.1703	7.27235499418979, 3.46045407302373	5.36096	4.48992	35.25	3.46045	7.27235	35.1375	35.3625	2021 08
7.22222	7.88664	9.4996	10.9345	11.0647		11.9074	7.09179	35.75	7.22222	11.0647	35.6375	35.8625	2021 09
4.89284	5.08616	5.37135	6.07949	7.54168		6.15608	4.58661	36	4.89284	7.54168	35.8875	36.1125	2021 09
4.64971	4.83342	5.10444	5.7774	7.16693		5.85018	4.3587	36.25	4.64971	7.16693	36.1375	36.3625	2021 09
4.86726	4.86726	5.73066	6.73317	6.73317	0, 11.1111111111111	7.04911	4.41221	36.75	0	11.1111	36.6375	36.8625	2021 10
5.40748	5.40748	5.49491	5.53465	5.53465	7.53275527834819, 4.94089367073547	5.58477	5.40505	37	4.94089	7.53276	36.8875	37.1125	2021 10
4.94464	4.94464	5.02458	5.06093	5.06093	6.88800427857069, 4.51798783929851	5.10675	4.94242	37.25	4.51799	6.888	37.1375	37.3625	2021 10
4.90566	5.12048	6.88337	9.7561	15.1215		10.1589	3.60785	37.75	4.90566	15.1215	37.6375	37.8625	2021 11
4.80755	4.98546	5.49614	5.65723	5.65723	7.71335840879734	5.97081	5.02147	38	4.80755	7.71336	37.8875	38.1125	2021 11
4.22997	4.38651	4.83584	4.97757	4.97757	6.78668580760918	5.25349	4.4182	38.25	4.22997	6.78669	38.1375	38.3625	2021 11
2.83019	4.5018	5.12549	8.05109	10.1499		7.10817	3.14281	38.75	2.83019	10.1499	38.6375	38.8625	2021 12
5.19817	5.3521	5.59553	5.76622	5.82379	7.75509040010122, 4.14970227109034	5.82687	5.36419	39	4.1497	7.75509	38.8875	39.1125	2021 12
4.40088	4.5312	4.73729	4.8818	4.93054	6.5656205397726, 3.51322409660836	4.93315	4.54144	39.25	3.51322	6.56562	39.1375	39.3625	2021 12
0	1.50987	4.83592	6.58862	11.4108		7.86887	1.80298	39.75	0	11.4108	39.6375	39.8625	2022 01
4.20469	4.92946	5.38349	5.92351	5.92429	7.89650783939729	5.97712	4.78985	40	4.20469	7.89651	39.8875	40.1125	2022 01
3.42529	4.01571	4.38558	4.82551	4.82614	6.43277953587662	4.86918	3.90199	40.25	3.42529	6.43278	40.1375	40.3625	2022 01
0	1.94175	2.7668	3.32103	3.32103	11.9955156950673	3.7414	1.7922	40.75	0	11.9955	40.6375	40.8625	2022 02
5.39532	5.67756	5.78446	6.09895	6.09895	8.08765682938144	6.08222	5.48671	41	5.39532	8.08766	40.8875	41.1125	2022 02
4.22918	4.45041	4.53421	4.78072	4.78072	6.33958740930509	4.76761	4.30081	41.25	4.22918	6.33959	41.1375	41.3625	2022 02
1.94805	3.37561	5.5119	8.50313	10.6796		8.37621	2.6476	41.75	1.94805	10.6796	41.6375	41.8625	2022 03
4.50581	5.31643	5.65957	6.1987	6.21361	8.45394433369193	6.15242	5.16673	42	4.50581	8.45394	41.8875	42.1125	2022 03
3.39849	4.0099	4.26871	4.67534	4.68659	6.37635289921022	4.64043	3.89698	42.25	3.39849	6.37635	42.1375	42.3625	2022 03
2.03252	4.16499	4.6082	6.04974	8.13178		5.66105	3.55535	42.75	2.03252	8.13178	42.6375	42.8625	2022 04
5.05377	5.65101	6.0601	6.27979	6.46207	8.31184904207919, 4.61025619112973	6.41135	5.70886	43	4.61026	8.31185	42.8875	43.1125	2022 04
3.66778	4.10122	4.39813	4.55756	4.68985	6.03233276305842, 3.34589804591639	4.65304	4.14321	43.25	3.3459	6.03233	43.1375	43.3625	2022 04
2.09205	3.05344	3.52423	4.2654	4.2654	9.56340956340956	4.3806	2.66786	43.75	2.09205	9.56341	43.6375	43.8625	2022 05
5.90284	5.90284	6.2468	6.64218	6.64218	8.42304865254334, 4.52435905110173	6.76921	5.72438	44	4.52436	8.42305	43.8875	44.1125	2022 05
4.12214	4.12214	4.36234	4.63845	4.63845	5.88208959182011, 3.15950748736408	4.72716	3.99752	44.25	3.15951	5.88209	44.1375	44.3625	2022 05
0	3.37838	5.31401	9.23077	14.375		8.39627	2.23175	44.75	0	14.375	44.6375	44.8625	2022 06
4.62637	5.71375	6.37278	6.44741	6.80621	8.77431848586673	6.75917	5.98639	45	4.62637	8.77432	44.8875	45.1125	2022 06
3.10869	3.83935	4.28219	4.33234	4.57344	5.89590398367119	4.54183	4.02255	45.25	3.10869	5.8959	45.1375	45.3625	2022 06
3.91566	4.0724	4.26829	6.56371	6.84932		6.02864	2.50794	45.75	3.91566	6.84932	45.6375	45.8625	2022 07
5.31009	5.41146	5.77652	5.91646	6.1443		6.13334	5.41969	46	5.31009	6.1443	45.8875	46.1125	2022 07
3.43332	3.49886	3.73489	3.82537	3.97268		3.9656	3.50418	46.25	3.43332	3.97268	46.1375	46.3625	2022 07
0.719424	1.9802	2.77078	5.93824	7.6428		4.85535	0.686211	46.75	0.719424	7.6428	46.6375	46.8625	2022 08
4.97634	5.70635	6.19342	6.68468	6.91298	8.95662845798942	6.70867	5.67816	47	4.97634	8.95663	46.8875	47.1125	2022 08
3.09597	3.55013	3.85316	4.15879	4.30082	5.57225434812161	4.17372	3.5326	47.25	3.09597	5.57225	47.1375	47.3625	2022 08
0	2.91006	4.84359	6.55844	7.59804		7.02235	2.66484	47.75	0	7.59804	47.6375	47.8625	2022 09
4.92545	5.62574	6.06032	6.88907	7.07524	8.98243129698406	6.81475	5.30588	48	4.92545	8.98243	47.8875	48.1125	2022 09
2.94854	3.36776	3.62791	4.12403	4.23548	5.37718476125288	4.07954	3.17628	48.25	2.94854	5.37718	48.1375	48.3625	2022 09
3.60656	4.69881	5.66882	7.92461	10.3825		7.4708	3.86684	48.75	3.60656	10.3825	48.6375	48.8625	2022 10
4.91311	5.80133	6.4167	6.79013	7.32191	9.14098911128519	6.96906	5.86434	49	4.91311	9.14099	48.8875	49.1125	2022 10
2.83004	3.34167	3.69613	3.91124	4.21755	5.26537041565548	4.0143	3.37796	49.25	2.83004	5.26537	49.1375	49.3625	2022 10
6.30631	7.87278	10.1732	10.993	14		12.0365	8.30982	49.75	6.30631	14	49.6375	49.8625	2022 11
4.94938	5.79936	6.7402	7.16788	7.4351	9.35399543506656	7.55746	5.92295	50	4.94938	9.354	49.8875	50.1125	2022 11
2.74323	3.21433	3.7358	3.97284	4.12095	5.18450829021541	4.18877	3.28283	50.25	2.74323	5.18451	50.1375	50.3625	2022 11
5.24862	10.1037	15.6682	16.873	19.1304		19.7107	11.6257	50.75	5.24862	19.1304	50.6375	50.8625	2022 12
4.94639	5.93589	6.79355	7.13711	7.46966	9.40341990198106	7.5109	6.0762	51	4.94639	9.40342	50.8875	51.1125	2022 12
2.63799	3.16571	3.62311	3.80634	3.98369	5.01499993284036	4.00569	3.24054	51.25	2.63799	5.015	51.1375	51.3625	2022 12
5.59742	8.41808	10.3175	12.4739	14.6667		12.7395	7.89542	51.75	5.59742	14.6667	51.6375	51.8625	2023 01
5.05583	5.98188	6.8488	7.33409	7.57333	9.58733720499537	7.65632	6.04128	52	5.05583	9.58734	51.8875	52.1125	2023 01
2.59449	3.06971	3.51459	3.76362	3.88639	4.91991712063575	3.92898	3.10019	52.25	2.59449	4.91992	52.1375	52.3625	2023 01
4.07407	5.31067	6.40772	8.26174	8.80682	15.8576051779935	8.31125	4.50418	52.75	4.07407	15.8576	52.6375	52.8625	2023 02
5.13865	6.39993	7.17971	7.62101	7.75597	9.77152899484496	7.96734	6.39207	53	5.13865	9.77153	52.8875	53.1125	2023 02
2.53737	3.16017	3.5452	3.76311	3.82975	4.824996376905	3.93412	3.15629	53.25	2.53737	4.825	53.1375	53.3625	2023 02
0	5.74018	7.53065	10.1045	12.8378		9.8292	5.23209	53.75	0	12.8378	53.6375	53.8625	2023 03
5.26306	6.08009	6.77103	7.38778	7.75042	2.31674389624386, 9.83535836499777	7.45975	6.08232	54	2.31674	9.83536	53.8875	54.1125	2023 03
2.50062	2.88881	3.2171	3.51013	3.68243	1.10074615300692, 4.67303826774651	3.54432	2.88987	54.25	1.10075	4.67304	54.1375	54.3625	2023 03
0.987654	3.90195	4.56853	6.67352	10.3774		6.22366	2.91339	54.75	0.987654	10.3774	54.6375	54.8625	2023 04
5.34015	5.80927	7.26797	7.73213	10.2158	2.35678468145201	8.41627	6.11966	55	2.35678	10.2158	54.8875	55.1125	2023 04
2.44139	2.65586	3.32274	3.53495	4.67043	1.07746640479823	3.84772	2.79776	55.25	1.07747	4.67043	55.1375	55.3625	2023 04

## Sheet: Figure S1
ymin	lower	middle	upper	ymax	outliers	notchupper	notchlower	x	ymin_final	ymax_final	xmin	xmax	x_month
0	0.558036	1.11607	1.50086	1.88564		1.97613	0.256016	0.8125	0	1.88564	0.64375	0.98125	2018 10
0.0585851	0.199997	0.341409	1.05489	1.76838		1.12126	-0.438439	1.1875	0.0585851	1.76838	1.01875	1.35625	2018 10
0	0	0	1.14329	1.52439	3.97790055248619	0.737461	-0.737461	1.8125	0	3.9779	1.64375	1.98125	2018 11
0.0376291	0.116603	0.27396	0.557803	0.641744	1.60157080696202	0.558548	-0.0106283	2.1875	0.0376291	1.60157	2.01875	2.35625	2018 11
0	0	0	0	0	3.25476992143659	0	0	2.8125	0	3.25477	2.64375	2.98125	2018 12
0.0525894	0.103525	0.272722	0.568916	0.654333	1.53980170311735	0.572915	-0.0274707	3.1875	0.0525894	1.5398	3.01875	3.35625	2018 12
0	0	0	0	0	1.89655172413793	0	0	3.8125	0	1.89655	3.64375	3.98125	2019 01
0.0351016	0.113119	0.239651	0.396757	0.475795	1.75425456579361	0.409035	0.0702673	4.1875	0.0351016	1.75425	4.01875	4.35625	2019 01
0	0	0	0	0	2.47933884297521	0	0	4.8125	0	2.47934	4.64375	4.98125	2019 02
0.0301884	0.104665	0.255797	0.470504	0.550778	1.47042255077769	0.47427	0.0373235	5.1875	0.0301884	1.47042	5.01875	5.35625	2019 02
0	0	0	0	0	2.9263370332997	0	0	5.8125	0	2.92634	5.64375	5.98125	2019 03
0.0254114	0.307129	0.423591	0.587017	0.587017	1.23825674156638	0.621359	0.225823	6.1875	0.0254114	1.23826	6.01875	6.35625	2019 03
0	0	0.970874	1.88679	1.89349		2.30408	-0.362329	6.8125	0	1.89349	6.64375	6.98125	2019 04
0.0276449	0.497452	0.626809	1.04593	1.32782		1.01436	0.239258	7.1875	0.0276449	1.32782	7.01875	7.35625	2019 04
0	0	0.776699	1.63265	2.32558		1.93033	-0.37693	7.8125	0	2.32558	7.64375	7.98125	2019 05
0.439262	0.439262	0.515505	0.620171	0.620171	0.0270009649395001, 1.2867115244628	0.643335	0.387676	8.1875	0.027001	1.28671	8.01875	8.35625	2019 05
0	0	0	0.6	0.6	2.76442307692308, 2.4	0.335169	-0.335169	8.8125	0	2.76442	8.64375	8.98125	2019 06
0.0317861	0.169235	0.49852	0.720767	1.01059	1.63949761679796	0.806613	0.190426	9.1875	0.0317861	1.6395	9.01875	9.35625	2019 06
0	0	0	0	0	3.40557275541796	0	0	9.8125	0	3.40557	9.64375	9.98125	2019 07
0.0332078	0.122034	0.432703	0.69241	0.842897	1.79079550938687	0.773322	0.092084	10.1875	0.0332078	1.7908	10.01875	10.35625	2019 07
0	0	0	0.823175	1.79245		0.459837	-0.459837	10.8125	0	1.79245	10.64375	10.98125	2019 08
0.0297318	0.154065	0.506363	0.855817	1.71361		0.898372	0.114355	11.1875	0.0297318	1.71361	11.01875	11.35625	2019 08
0	0	0	1.20011	1.69794		0.716684	-0.716684	11.8125	0	1.69794	11.64375	11.98125	2019 09
0.0307103	0.122491	0.598214	0.88796	1.55981		1.05534	0.141089	12.1875	0.0307103	1.55981	12.01875	12.35625	2019 09
0	0	0	0	0	2.81491907107671	0	0	12.8125	0	2.81492	12.64375	12.98125	2019 10
0.0201171	0.0364557	0.165506	0.498521	0.567484	1.83388881719582	0.463553	-0.132541	13.1875	0.0201171	1.83389	13.01875	13.35625	2019 10
0	0	0.397878	1.7239	2.25155		1.25921	-0.463452	13.8125	0	2.25155	13.64375	13.98125	2019 11
0.0250965	0.0772395	0.278645	0.565887	0.950679	1.94818206305028	0.522793	0.0344977	14.1875	0.0250965	1.94818	14.01875	14.35625	2019 11
0	0	0	0	0	3.52595494613124	0	0	14.8125	0	3.52595	14.64375	14.98125	2019 12
0.0385361	0.0461765	0.173569	0.457652	0.624336	1.8303776402737	0.419295	-0.0721572	15.1875	0.0385361	1.83038	15.01875	15.35625	2019 12
0	0	0.482625	1.28462	2.24274		1.49748	-0.532228	15.8125	0	2.24274	15.64375	15.98125	2020 01
0.0473568	0.140308	0.232175	0.676197	0.676197	1.82561568885159	0.655528	-0.191178	16.1875	0.0473568	1.82562	16.01875	16.35625	2020 01
0	0	0	1.06762	1.06762	3.05970149253731	0.754375	-0.754375	16.8125	0	3.0597	16.64375	16.98125	2020 02
0.0357963	0.127135	0.276773	0.279948	0.279948	1.86230972484266	0.38475	0.168796	17.1875	0.0357963	1.86231	17.01875	17.35625	2020 02
0	0	0	0.574713	0.574713	2.29885057471264	0.454023	-0.454023	17.75	0	2.29885	17.6375	17.8625	2020 03
0.0713165	0.174591	0.22705	0.944186	0.944186	3.04149339591473	0.835029	-0.38093	18	0.0713165	3.04149	17.8875	18.1125	2020 03
0.0385485	0.0943715	0.122727	0.510358	0.510358	1.64401099487787	0.451356	-0.205903	18.25	0.0385485	1.64401	18.1375	18.3625	2020 03
0	0	0	0.833333	1.41677		0.588831	-0.588831	18.75	0	1.41677	18.6375	18.8625	2020 04
0.0778154	0.162123	0.502916	0.745254	0.745254	2.97092704526473	0.914955	0.0908771	19	0.0778154	2.97093	18.8875	19.1125	2020 04
0.0428242	0.0892211	0.27677	0.410136	0.410136	1.6349927123406	0.503528	0.0500124	19.25	0.0428242	1.63499	19.1375	19.3625	2020 04
0	0	0	0	0	1.94300518134715	0	0	19.75	0	1.94301	19.6375	19.8625	2020 05
0.0843958	0.150545	0.500756	0.858544	0.858544	2.92140936703413	1.00103	0.00048519	20	0.0843958	2.92141	19.8875	20.1125	2020 05
0.047288	0.084352	0.28058	0.481053	0.481053	1.63690036429972	0.560887	0.000271858	20.25	0.047288	1.6369	20.1375	20.3625	2020 05
0	0	0	1.1646	1.5528	2.94736842105263	0.751202	-0.751202	20.75	0	2.94737	20.6375	20.8625	2020 06
0.0780147	0.188184	0.442999	0.883783	1.01551	3.291837974257	0.891682	-0.00568526	21	0.0780147	3.29184	20.8875	21.1125	2020 06
0.0445053	0.107354	0.252719	0.504175	0.57932	1.87790783036608	0.508682	-0.00324329	21.25	0.0445053	1.87791	21.1375	21.3625	2020 06
0	0	0	1.24434	1.24434	4.97737556561086	0.983032	-0.983032	21.75	0	4.97738	21.6375	21.8625	2020 07
0.0721735	0.285845	0.412309	1.14629	1.14629	3.18249304157334	1.09206	-0.267439	22	0.0721735	3.18249	21.8875	22.1125	2020 07
0.0419199	0.166024	0.239477	0.665786	0.665786	1.84845668724862	0.634289	-0.155334	22.25	0.0419199	1.84846	22.1375	22.3625	2020 07
5.46737	5.46737	5.46737	5.46737	5.46737		5.46737	5.46737	22.75	5.46737	5.46737	22.6375	22.8625	2020 08
3.45178	3.45178	3.45178	3.45178	3.45178		3.45178	3.45178	23	3.45178	3.45178	22.8875	23.1125	2020 08
2.04122	2.04122	2.04122	2.04122	2.04122		2.04122	2.04122	23.25	2.04122	2.04122	23.1375	23.3625	2020 08
0	0	0	0.165929	0.165929	0.663716814159292	0.131084	-0.131084	23.75	0	0.663717	23.6375	23.8625	2020 09
0.0785319	0.0885155	0.230746	0.376176	0.395756		0.457998	0.00349459	24	0.0785319	0.395756	23.8875	24.1125	2020 09
0.0472824	0.0532934	0.138928	0.226488	0.238276		0.275751	0.00210402	24.25	0.0472824	0.238276	24.1375	24.3625	2020 09
0	0	0	0	0		0	0	24.75	0	0	24.6375	24.8625	2020 10
0.0824141	0.0824141	0.0824141	0.0824141	0.0824141		0.0824141	0.0824141	25	0.0824141	0.0824141	24.8875	25.1125	2020 10
0.0505197	0.0505197	0.0505197	0.0505197	0.0505197		0.0505197	0.0505197	25.25	0.0505197	0.0505197	25.1375	25.3625	2020 10
0	0	0	0	0	4.47247706422018	0	0	25.75	0	4.47248	25.6375	25.8625	2020 11
0.0589189	0.322885	0.403029	1.11314	1.11314	3.43303726107103	0.961418	-0.155361	26	0.0589189	3.43304	25.8875	26.1125	2020 11
0.0367723	0.201518	0.251537	0.694726	0.694726	2.14261582959842	0.600037	-0.0969631	26.25	0.0367723	2.14262	26.1375	26.3625	2020 11
3.43643	3.43643	3.43643	3.43643	3.43643		3.43643	3.43643	26.75	3.43643	3.43643	26.6375	26.8625	2020 12
3.3949	3.3949	3.3949	3.3949	3.3949		3.3949	3.3949	27	3.3949	3.3949	26.8875	27.1125	2020 12
2.15724	2.15724	2.15724	2.15724	2.15724		2.15724	2.15724	27.25	2.15724	2.15724	27.1375	27.3625	2020 12
0	0	0.555556	2.2311	2.2311	5.59105431309904	2.31812	-1.20701	27.75	0	5.59105	27.6375	27.8625	2021 01
0.0889886	0.350685	0.692958	1.62731	1.62731	3.66522498555193	1.70149	-0.315573	28	0.0889886	3.66522	27.8875	28.1125	2021 01
0.0575721	0.226879	0.448317	1.0528	1.0528	2.37125586725917	1.1008	-0.204163	28.25	0.0575721	2.37126	28.1375	28.3625	2021 01
0	0.141777	1.58226	6.55627	12.2137		5.71981	-2.5553	28.75	0	12.2137	28.6375	28.8625	2021 02
0.080549	0.442429	0.754411	2.19036	2.90791		1.88189	-0.373063	29	0.080549	2.90791	28.8875	29.1125	2021 02
0.0530572	0.291426	0.496926	1.44278	1.91542		1.23959	-0.245734	29.25	0.0530572	1.91542	29.1375	29.3625	2021 02
0	2.10526	4.21053	7.61707	11.0236		9.23847	-0.817422	29.75	0	11.0236	29.6375	29.8625	2021 03
0.0787805	0.46061	0.84244	1.91999	2.99753		2.1737	-0.488823	30	0.0787805	2.99753	29.8875	30.1125	2021 03
0.0528334	0.308904	0.564974	1.28762	2.01027		1.45777	-0.327825	30.25	0.0528334	2.01027	30.1375	30.3625	2021 03
0	0	0.652174	1.88853	3.64109		2.14412	-0.839768	30.75	0	3.64109	30.6375	30.8625	2021 04
0.0748665	0.299315	0.631784	1.48663	1.48663	3.27822484471389	1.56977	-0.306199	31	0.0748665	3.27822	30.8875	31.1125	2021 04
0.0511191	0.204373	0.431385	1.01508	1.01508	2.23838351866332	1.07184	-0.209073	31.25	0.0511191	2.23838	31.1375	31.3625	2021 04
0	0.45	1.24637	2.44313	4.09429		2.82095	-0.328202	31.75	0	4.09429	31.6375	31.8625	2021 05
0.0604529	0.322858	0.603681	1.35701	1.35701	3.0369228364982	1.42066	-0.213297	32	0.0604529	3.03692	31.8875	32.1125	2021 05
0.0420261	0.224447	0.419671	0.943374	0.943374	2.1112298295058	0.987624	-0.148281	32.25	0.0420261	2.11123	32.1375	32.3625	2021 05
0	0	1.44928	3.10401	3.72041		3.90145	-1.0029	32.75	0	3.72041	32.6375	32.8625	2021 06
0.069278	0.340938	0.571202	1.34779	1.34779	3.25840576114928	1.36661	-0.224208	33	0.069278	3.25841	32.8875	33.1125	2021 06
0.0490346	0.241314	0.404294	0.953957	0.953957	2.30628468493912	0.967282	-0.158694	33.25	0.0490346	2.30628	33.1375	33.3625	2021 06
0	0	0	0	0	3.8265306122449	0	0	33.75	0	3.82653	33.6375	33.8625	2021 07
0.0532111	0.0882731	0.386614	0.786361	0.786361	2.78285172948032	0.879881	-0.106653	34	0.0532111	2.78285	33.8875	34.1125	2021 07
0.0383457	0.0636125	0.278606	0.566677	0.566677	2.00541293493681	0.63407	-0.0768576	34.25	0.0383457	2.00541	34.1375	34.3625	2021 07
0	0	0	0	0	4.07488986784141	0	0	34.75	0	4.07489	34.6375	34.8625	2021 08
0.0564797	0.161339	0.398811	0.647513	0.726563	2.43511494096507	0.712409	0.0852129	35	0.0564797	2.43511	34.8875	35.1125	2021 08
0.0414393	0.118375	0.292608	0.475081	0.53308	1.78664884721965	0.522696	0.0625209	35.25	0.0414393	1.78665	35.1375	35.3625	2021 08
0	0.760135	1.49686	3.25968	3.25968	7.09812108559499	3.4715	-0.477784	35.75	0	7.09812	35.6375	35.8625	2021 09
0.0477249	0.41032	0.779098	1.31589	2.18251		1.49449	0.0637011	36	0.0477249	2.18251	35.8875	36.1125	2021 09
0.0356509	0.306512	0.581993	0.982978	1.63035		1.1164	0.0475853	36.25	0.0356509	1.63035	36.1375	36.3625	2021 09
0	0	0	0	0	7.01754385964912	0	0	36.75	0	7.01754	36.6375	36.8625	2021 10
0.0512809	0.372652	0.531834	0.808504	0.808504	2.6923536031569	0.839805	0.223862	37	0.0512809	2.69235	36.8875	37.1125	2021 10
0.0390021	0.283423	0.40449	0.614914	0.614914	2.04768818276286	0.63872	0.17026	37.25	0.0390021	2.04769	37.1375	37.3625	2021 10
0.696864	0.696864	0.956023	1.13208	1.13208	10.7110711071107, 0	1.26354	0.648504	37.75	0	10.7111	37.6375	37.8625	2021 11
0.0572831	0.378752	0.674963	0.731336	0.731336	2.50838385548969	0.924098	0.425828	38	0.0572831	2.50838	37.8875	38.1125	2021 11
0.0443572	0.293287	0.522658	0.566311	0.566311	1.94236890562166	0.715576	0.32974	38.25	0.0443572	1.94237	38.1375	38.3625	2021 11
0	0	0	2.9648	6.53951		1.65618	-1.65618	38.75	0	6.53951	38.6375	38.8625	2021 12
0.0402723	0.527033	0.769652	2.78105	2.90278		2.02878	-0.489472	39	0.0402723	2.90278	38.8875	39.1125	2021 12
0.0317505	0.41551	0.60679	2.19256	2.28854		1.59948	-0.385897	39.25	0.0317505	2.28854	39.1375	39.3625	2021 12
0	0	0.696864	1.70436	2.02703	7.57261410788382	1.71468	-0.320952	39.75	0	7.57261	39.6375	39.8625	2022 01
0.0262679	0.388927	0.52475	1.68923	2.67702		1.30127	-0.251768	40	0.0262679	2.67702	39.8875	40.1125	2022 01
0.0210851	0.312189	0.421213	1.35593	2.14883		1.04452	-0.202092	40.25	0.0210851	2.14883	40.1375	40.3625	2022 01
0	0	0	0	0	10.8744394618834	0	0	40.75	0	10.8744	40.6375	40.8625	2022 02
0.428777	0.428777	0.453809	0.641398	0.641398	2.48508253142055, 0.0366133972878416	0.604047	0.303571	41	0.0366134	2.48508	40.8875	41.1125	2022 02
0.350418	0.350418	0.370876	0.524184	0.524184	2.03093731339958, 0.0299223521883173	0.493658	0.248094	41.25	0.0299224	2.03094	41.1375	41.3625	2022 02
0	0.25	0.72392	1.97195	3.11284		1.68583	-0.237988	41.75	0	3.11284	41.6375	41.8625	2022 03
0.023184	0.315218	0.467738	0.811738	0.811738	2.12512486927889, 1.55871376436225	0.745102	0.190374	42	0.023184	2.12512	41.8875	42.1125	2022 03
0.0192908	0.262284	0.389192	0.675426	0.675426	1.76826011012342, 1.29696443369812	0.619979	0.158405	42.25	0.0192908	1.76826	42.1375	42.3625	2022 03
0	0	0.6	1.32919	3.29441		1.3425	-0.142502	42.75	0	3.29441	42.6375	42.8625	2022 04
0.399331	0.468388	0.495089	1.57767	2.34449		1.11475	-0.124573	43	0.399331	2.34449	42.8875	43.1125	2022 04
0.338299	0.396801	0.419422	1.33655	1.98617		0.944377	-0.105534	43.25	0.338299	1.98617	43.1375	43.3625	2022 04
0	0	1.32159	1.9084	3.5343		2.67005	-0.0268826	43.75	0	3.5343	43.6375	43.8625	2022 05
0.488424	0.820467	1.13807	1.27816	1.27816	2.5243155473888	1.46147	0.814664	44	0.488424	2.52432	43.8875	44.1125	2022 05
0.42128	0.707677	0.981616	1.10245	1.10245	2.17729525633252	1.26056	0.702671	44.25	0.42128	2.1773	44.1375	44.3625	2022 05
0	0	0	0	0	2.05128205128205, 2.57234726688103	0	0	44.75	0	2.57235	44.6375	44.8625	2022 06
0.00728738	0.258288	0.593447	1.03919	1.76876		1.00472	0.182174	45	0.00728738	1.76876	44.8875	45.1125	2022 06
0.00639958	0.226821	0.521149	0.912585	1.55328		0.882318	0.15998	45.25	0.00639958	1.55328	45.1375	45.3625	2022 06
0	0	0	0	0	1.36986301369863	0	0	45.75	0	1.36986	45.6375	45.8625	2022 07
0.0240908	0.0400271	0.20194	0.418762	0.428069		0.469553	-0.0656726	46	0.0240908	0.428069	45.8875	46.1125	2022 07
0.0215395	0.0357882	0.180555	0.374414	0.382736		0.419827	-0.0587178	46.25	0.0215395	0.382736	46.1375	46.3625	2022 07
0	0	0	0.96463	1.18765	2.73531777956557	0.508039	-0.508039	46.75	0	2.73532	46.6375	46.8625	2022 08
0.019904	0.410233	0.561823	0.849365	1.41235	2.04480090836839	0.7931	0.330547	47	0.019904	2.0448	46.8875	47.1125	2022 08
0.0181189	0.373441	0.511436	0.77319	1.28569	1.86141279857585	0.721971	0.300902	47.25	0.0181189	1.86141	47.1375	47.3625	2022 08
0	0	0	0.742467	1.71096		0.443389	-0.443389	47.75	0	1.71096	47.6375	47.8625	2022 09
0.0317746	0.227272	0.683925	1.21224	2.49648		1.27213	0.0957202	48	0.0317746	2.49648	47.8875	48.1125	2022 09
0.0294495	0.210642	0.633878	1.12353	2.3138		1.17904	0.0887158	48.25	0.0294495	2.3138	48.1375	48.3625	2022 09
0	0	0.956284	1.39828	1.71674		1.73738	0.175187	48.75	0	1.71674	48.6375	48.8625	2022 10
0.0227597	0.297215	0.629072	1.15065	1.53643	2.53124847584855	1.10582	0.152329	49	0.0227597	2.53125	48.8875	49.1125	2022 10
0.0214769	0.280462	0.593614	1.0858	1.44982	2.38857253000936	1.04348	0.143743	49.25	0.0214769	2.38857	49.1375	49.3625	2022 10
0	0	0.391007	0.956099	2.31511		0.961974	-0.17996	49.75	0	2.31511	49.6375	49.8625	2022 11
0.0560025	0.431048	1.01899	1.22628	2.32041		1.49389	0.544095	50	0.0560025	2.32041	49.8875	50.1125	2022 11
0.0538043	0.414129	0.978995	1.17814	2.22933		1.43525	0.522738	50.25	0.0538043	2.22933	50.1375	50.3625	2022 11
0	0	0.286533	1.49148	3.42426		1.17722	-0.604153	50.75	0	3.42426	50.6375	50.8625	2022 12
0.013849	0.254078	1.20764	1.42	2.54794		1.9039	0.511369	51	0.013849	2.54794	50.8875	51.1125	2022 12
0.0135468	0.248532	1.18128	1.389	2.49232		1.86235	0.500207	51.25	0.0135468	2.49232	51.1375	51.3625	2022 12
0	0	0	1.52857	3.5225		0.912838	-0.912838	51.75	0	3.5225	51.6375	51.8625	2023 01
0.0143322	0.272257	1.06476	1.13914	2.34781		1.58245	0.547073	52	0.0143322	2.34781	51.8875	52.1125	2023 01
0.0142736	0.271145	1.06041	1.13449	2.33821		1.57598	0.544838	52.25	0.0142736	2.33821	52.1375	52.3625	2023 01
0	0	0.225904	2.4567	5.17799		1.81056	-1.35875	52.75	0	5.17799	52.6375	52.8625	2023 02
0.256768	0.491028	1.06663	1.15181	1.16051	2.19973065825826	1.49286	0.640406	53	0.256768	2.19973	52.8875	53.1125	2023 02
0.260357	0.497891	1.08154	1.16791	1.17673	2.23047386094455	1.51373	0.649356	53.25	0.260357	2.23047	53.1375	53.3625	2023 02
0	0	0	0.525394	0.525394	3.83275261324042, 3.7542662116041	0.276708	-0.276708	53.75	0	3.83275	53.6375	53.8625	2023 03
0.0106391	0.0360001	0.46597	0.986971	1.2369	2.50478533329043	0.966815	-0.034875	54	0.0106391	2.50479	53.8875	54.1125	2023 03
0.0109834	0.0371652	0.481051	1.01892	1.27693	2.58585480654406	0.998106	-0.0360037	54.25	0.0109834	2.58585	54.1375	54.3625	2023 03
0	0	0	1.00503	2.10946		0.600185	-0.600185	54.75	0	2.10946	54.6375	54.8625	2023 04
0.00673496	0.20424	0.999829	1.40485	1.92041		1.71682	0.282841	55	0.00673496	1.92041	54.8875	55.1125	2023 04
0.00707904	0.214674	1.05091	1.47663	2.01852		1.80453	0.297291	55.25	0.00707904	2.01852	55.1375	55.3625	2023 04

## Sheet: Figure S2
ymin	lower	middle	upper	ymax	outliers	notchupper	notchlower	x	ymin_final	ymax_final	xmin	xmax	x_month
1.11607	1.89624	2.6764	4.56401	6.45161		5.10998	0.242823	0.8125	1.11607	6.45161	0.64375	0.98125	2018 10
1.47137	1.52539	1.5794	2.62778	3.67615		2.58502	0.573791	1.1875	1.47137	3.67615	1.01875	1.35625	2018 10
0	0.465839	1.99875	2.4986	5.19337		3.30995	0.687552	1.8125	0	5.19337	1.64375	1.98125	2018 11
1.36617	1.73648	1.82773	2.07875	2.16163	3.47702924973079	2.04851	1.60695	2.1875	1.36617	3.47703	2.01875	2.35625	2018 11
0	0	0	1.02273	1.36364	4.15263748597082	0.659692	-0.659692	2.8125	0	4.15264	2.64375	2.98125	2018 12
1.46528	1.70689	1.79249	1.95925	2.01172	3.37871852407824	1.95527	1.62971	3.1875	1.46528	3.37872	3.01875	3.35625	2018 12
0	0	1.77515	3.68227	4.51128		3.97414	-0.423842	3.8125	0	4.51128	3.64375	3.98125	2019 01
1.30185	1.57573	1.7624	2.36749	3.44881		2.23522	1.28958	4.1875	1.30185	3.44881	4.01875	4.35625	2019 01
0	0	0.943396	2.04148	3.94858		2.16253	-0.275742	4.8125	0	3.94858	4.64375	4.98125	2019 02
1.23201	1.54849	1.83088	2.37757	3.22032		2.32599	1.33577	5.1875	1.23201	3.22032	5.01875	5.35625	2019 02
0	0	0	1.45228	1.45228	4.23814328960646	1.02618	-1.02618	5.8125	0	4.23814	5.64375	5.98125	2019 03
1.15484	1.54087	1.83282	2.915	3.01662		2.80378	0.861866	6.1875	1.15484	3.01662	6.01875	6.35625	2019 03
0	0	0.970874	4.40252	4.85207		4.08168	-2.13993	6.8125	0	4.85207	6.64375	6.98125	2019 04
1.15775	1.5415	1.8676	3.01298	3.84782		2.90734	0.827856	7.1875	1.15775	3.84782	7.01875	7.35625	2019 04
0	2.71845	2.85714	4.6729	5.20487		4.23815	1.47613	7.8125	0	5.20487	7.64375	7.98125	2019 05
1.1239	1.51082	1.83868	2.93387	3.09986		2.8442	0.833163	8.1875	1.1239	3.09986	8.01875	8.35625	2019 05
0	1.40845	2.82194	3.8204	5.33333		4.16929	1.47459	8.8125	0	5.33333	8.64375	8.98125	2019 06
1.15043	1.52348	1.78419	3.06397	3.25396		2.64473	0.923647	9.1875	1.15043	3.25396	9.01875	9.35625	2019 06
0	0.772201	2.41379	3.93127	6.29515		4.30034	0.52725	9.8125	0	6.29515	9.64375	9.98125	2019 07
1.13687	1.52804	1.71053	2.39324	3.06087		2.22722	1.19385	10.1875	1.13687	3.06087	10.01875	10.35625	2019 07
0	1.03448	2.42925	4.15464	7.95455		4.17222	0.686289	10.8125	0	7.95455	10.64375	10.98125	2019 08
1.08579	1.5248	1.77209	2.87235	2.99566		2.52485	1.01933	11.1875	1.08579	2.99566	11.01875	11.35625	2019 08
0	0.862069	2.31959	3.57394	4.37891		3.93907	0.700102	11.8125	0	4.37891	11.64375	11.98125	2019 09
1.07426	1.47393	1.68231	2.31017	2.93309		2.1817	1.18292	12.1875	1.07426	2.93309	12.01875	12.35625	2019 09
0	0	0.278293	1.95576	3.02604		1.53982	-0.983232	12.8125	0	3.02604	12.64375	12.98125	2019 10
0.972506	1.0725	1.10283	1.56689	1.71767	2.90938684697659	1.42172	0.783927	13.1875	0.972506	2.90939	13.01875	13.35625	2019 10
0	0	1.51004	3.00214	4.31655		3.01003	0.0100545	13.8125	0	4.31655	13.64375	13.98125	2019 11
0.919099	1.09708	1.41052	2.18967	2.8986		1.95642	0.864615	14.1875	0.919099	2.8986	14.01875	14.35625	2019 11
0	0.999301	1.71429	2.47858	2.64447		2.59769	0.830884	14.8125	0	2.64447	14.64375	14.98125	2019 12
1.06573	1.08884	1.10057	1.49019	1.68684	2.79645201190442	1.34024	0.860894	15.1875	1.06573	2.79645	15.01875	15.35625	2019 12
0	0.842697	1.62357	2.20282	2.44063		2.69807	0.549074	15.8125	0	2.44063	15.64375	15.98125	2020 01
1.04884	1.11651	1.199	1.62792	1.62792	2.73486604863333	1.60301	0.794989	16.1875	1.04884	2.73487	16.01875	16.35625	2020 01
0	0	0.720721	1.77936	2.91045		1.97801	-0.53657	16.8125	0	2.91045	16.64375	16.98125	2020 02
0.955485	1.01559	1.04236	1.3069	1.3069	2.710031457857	1.2482	0.836523	17.1875	0.955485	2.71003	17.01875	17.35625	2020 02
0	0	0	0.795756	0.795756	3.18302387267904	0.628647	-0.628647	17.75	0	3.18302	17.6375	17.8625	2020 03
1.96685	2.04461	2.26177	3.06124	3.06124	4.88594633549072	3.06491	1.45863	18	1.96685	4.88595	17.8875	18.1125	2020 03
1.03793	1.07896	1.19356	1.61545	1.61545	2.57836446663617	1.61738	0.769737	18.25	1.03793	2.57836	18.1375	18.3625	2020 03
0	0	1.69205	3.77804	4.44444		4.3616	-0.977506	18.75	0	4.44444	18.6375	18.8625	2020 04
1.85216	1.9205	1.99045	3.01984	3.01984	4.82898995684044	2.76724	1.21365	19	1.85216	4.82899	18.8875	19.1125	2020 04
0.9713	1.00714	1.04382	1.58365	1.58365	2.53239550188909	1.45118	0.636459	19.25	0.9713	2.5324	19.1375	19.3625	2020 04
0	1.08696	2.16667	2.97927	5.41311		3.50377	0.829559	19.75	0	5.41311	19.6375	19.8625	2020 05
1.83375	1.86843	2.02037	3.11473	4.77212		2.901	1.13974	20	1.83375	4.77212	19.8875	20.1125	2020 05
0.955641	0.973717	1.0529	1.62321	2.48694		1.51183	0.593964	20.25	0.955641	2.48694	20.1375	20.3625	2020 05
2.66667	3.06441	3.23786	5.26565	7.76398		4.65773	1.81799	20.75	2.66667	7.76398	20.6375	20.8625	2020 06
1.738	1.84564	2.61703	3.77421	4.91797		3.86103	1.37304	21	1.738	4.91797	20.8875	21.1125	2020 06
0.900087	0.955833	1.35533	1.95461	2.54695		1.99957	0.71108	21.25	0.900087	2.54695	21.1375	21.3625	2020 06
2.94118	3.4792	4.55483	6.01142	7.69231		6.55529	2.55437	21.75	2.94118	7.69231	21.6375	21.8625	2020 07
1.77164	1.87626	2.8597	4.06223	4.82412		4.58662	1.13278	22	1.77164	4.82412	21.8875	22.1125	2020 07
0.911778	0.965621	1.47175	2.09064	2.48274		2.36051	0.582989	22.25	0.911778	2.48274	22.1375	22.3625	2020 07
8.99471	8.99471	8.99471	8.99471	8.99471		8.99471	8.99471	22.75	8.99471	8.99471	22.6375	22.8625	2020 08
4.88692	4.88692	4.88692	4.88692	4.88692		4.88692	4.88692	23	4.88692	4.88692	22.8875	23.1125	2020 08
2.49936	2.49936	2.49936	2.49936	2.49936		2.49936	2.49936	23.25	2.49936	2.49936	23.1375	23.3625	2020 08
0	1.17647	1.77989	2.15126	2.63158		2.54997	1.00981	23.75	0	2.63158	23.6375	23.8625	2020 09
1.6756	1.82471	1.93333	2.43955	2.43955	3.78145513323076	2.41906	1.4476	24	1.6756	3.78146	23.8875	24.1125	2020 09
0.851616	0.927399	0.982607	1.23989	1.23989	1.92190654477116	1.22947	0.735738	24.25	0.851616	1.92191	24.1375	24.3625	2020 09
3.07018	3.07018	3.07018	3.07018	3.07018		3.07018	3.07018	24.75	3.07018	3.07018	24.6375	24.8625	2020 10
1.92219	1.92219	1.92219	1.92219	1.92219		1.92219	1.92219	25	1.92219	1.92219	24.8875	25.1125	2020 10
0.970846	0.970846	0.970846	0.970846	0.970846		0.970846	0.970846	25.25	0.970846	0.970846	25.1375	25.3625	2020 10
0	0	1.82927	2.18818	5.04587		3.37543	0.283103	25.75	0	5.04587	25.6375	25.8625	2020 11
1.48579	1.64866	1.75231	3.16053	4.72895		2.82059	0.68403	26	1.48579	4.72895	25.8875	26.1125	2020 11
0.745744	0.827494	0.879516	1.58633	2.37355		1.41571	0.343327	26.25	0.745744	2.37355	26.1375	26.3625	2020 11
3.09278	3.09278	3.09278	3.09278	3.09278		3.09278	3.09278	26.75	3.09278	3.09278	26.6375	26.8625	2020 12
4.67573	4.67573	4.67573	4.67573	4.67573		4.67573	4.67573	27	4.67573	4.67573	26.8875	27.1125	2020 12
2.33218	2.33218	2.33218	2.33218	2.33218		2.33218	2.33218	27.25	2.33218	2.33218	27.1375	27.3625	2020 12
0	0.786164	1.63522	3.54366	7.50799		3.81365	-0.543205	27.75	0	7.50799	27.6375	27.8625	2021 01
1.65667	1.84644	2.44819	3.42466	4.73862		3.69498	1.2014	28	1.65667	4.73862	27.8875	28.1125	2021 01
0.821158	0.915225	1.21349	1.6975	2.34879		1.83148	0.595496	28.25	0.821158	2.34879	28.1375	28.3625	2021 01
0	2.10824	4.01417	6.18573	10.2625		6.64428	1.38406	28.75	0	10.2625	28.6375	28.8625	2021 02
1.62002	2.13236	3.22357	3.79539	4.40255		4.29628	2.15086	29	1.62002	4.40255	28.8875	29.1125	2021 02
0.797979	1.05034	1.58785	1.86951	2.16858		2.11624	1.05946	29.25	0.797979	2.16858	29.1375	29.3625	2021 02
0	1.1811	2.3622	2.49689	2.63158		3.56249	1.16192	29.75	0	2.63158	29.6375	29.8625	2021 03
1.81906	2.33392	2.84878	3.18699	3.52519		3.62696	2.07061	30	1.81906	3.52519	29.8875	30.1125	2021 03
0.890428	1.14245	1.39447	1.56002	1.72557		1.77539	1.01356	30.25	0.890428	1.72557	30.1375	30.3625	2021 03
0	2.28261	3.4073	4.00759	4.71698		4.77004	2.04457	30.75	0	4.71698	30.6375	30.8625	2021 04
1.78408	2.57355	3.18265	3.74969	4.41301		4.1118	2.2535	31	1.78408	4.41301	30.8875	31.1125	2021 04
0.867851	1.25188	1.54817	1.82401	2.14667		2.00015	1.0962	31.25	0.867851	2.14667	31.1375	31.3625	2021 04
0	0.45	1.71956	3.24596	4.4665		3.92837	-0.489252	31.75	0	4.4665	31.6375	31.8625	2021 05
1.57815	1.65259	2.2035	3.11313	4.26371		3.35732	1.04968	32	1.57815	4.26371	31.8875	32.1125	2021 05
0.762883	0.79887	1.06518	1.5049	2.06109		1.62294	0.50742	32.25	0.762883	2.06109	32.1375	32.3625	2021 05
0	2.99003	5.65739	7.66997	8.69565		9.35454	1.96024	32.75	0	8.69565	32.6375	32.8625	2021 06
1.72182	2.38558	3.08976	3.76252	4.33203		4.17755	2.00198	33	1.72182	4.33203	32.8875	33.1125	2021 06
0.827137	1.146	1.48428	1.80746	2.08104		2.00683	0.96172	33.25	0.827137	2.08104	33.1375	33.3625	2021 06
0	1.0929	1.28617	6.12245	7.24638		4.84004	-2.2677	33.75	0	7.24638	33.6375	33.8625	2021 07
0.982199	1.59989	2.66727	3.43949	4.12923		3.96713	1.36742	34	0.982199	4.12923	33.8875	34.1125	2021 07
0.468888	0.763765	1.27332	1.64196	1.97124		1.89385	0.652785	34.25	0.468888	1.97124	34.1375	34.3625	2021 07
0	1.41645	2.56589	4.99202	7.92079		4.87225	0.259528	34.75	0	7.92079	34.6375	34.8625	2021 08
1.37035	1.48157	2.09457	3.1956	3.97321		3.20018	0.98896	35	1.37035	3.97321	34.8875	35.1125	2021 08
0.650099	0.702863	0.993673	1.51601	1.88491		1.51818	0.469167	35.25	0.650099	1.88491	35.1375	35.3625	2021 08
0	2.28041	3.25294	4.08648	5.9499		4.67975	1.82614	35.75	0	5.9499	35.6375	35.8625	2021 09
1.53036	1.83278	2.35708	3.04382	3.83355		3.3138	1.40035	36	1.53036	3.83355	35.8875	36.1125	2021 09
0.721476	0.864048	1.11123	1.43499	1.8073		1.56227	0.660187	36.25	0.721476	1.8073	36.1375	36.3625	2021 09
1.32743	1.99501	3.72493	3.94737	4.67836		5.10446	2.3454	36.75	1.32743	4.67836	36.6375	36.8625	2021 10
1.5452	2.12951	2.36513	3.30332	4.00527		3.19454	1.53572	37	1.5452	4.00527	36.8875	37.1125	2021 10
0.723926	0.997673	1.10806	1.5476	1.87646		1.49664	0.719481	37.25	0.723926	1.87646	37.1375	37.3625	2021 10
1.50602	1.50602	2.09059	2.10325	2.10325	7.56075607560756, 0	2.51259	1.66859	37.75	0	7.56076	37.6375	37.8625	2021 11
1.46957	1.58307	2.01699	2.5539	3.9259		2.70298	1.331	38	1.46957	3.9259	37.8875	38.1125	2021 11
0.684194	0.737033	0.939057	1.18903	1.8278		1.25843	0.619678	38.25	0.684194	1.8278	38.1375	38.3625	2021 11
0	2.5119	2.96004	5.59124	8.27068		4.6802	1.23988	38.75	0	8.27068	38.6375	38.8625	2021 12
1.43402	1.79431	2.33892	3.29447	3.95607		3.17693	1.50091	39	1.43402	3.95607	38.8875	39.1125	2021 12
0.66347	0.830166	1.08214	1.52424	1.83034		1.46986	0.694419	39.25	0.66347	1.83034	39.1375	39.3625	2021 12
0	0.348432	0.921659	3.32236	6.0166		2.69764	-0.854325	39.75	0	6.0166	39.6375	39.8625	2022 01
1.25475	1.41336	1.55498	2.00119	2.157	3.90564377725491	1.90602	1.20393	40	1.25475	3.90564	39.8875	40.1125	2022 01
0.576904	0.649828	0.714943	0.9201	0.991738	1.79572491340767	0.876345	0.553541	40.25	0.576904	1.79572	40.1375	40.3625	2022 01
1.54639	1.58103	1.94175	3.32103	3.32103	8.07174887892377	3.17123	0.712264	40.75	1.54639	8.07175	40.6375	40.8625	2022 02
1.37421	1.77369	2.38314	3.2961	3.82432		3.45887	1.30742	41	1.37421	3.82432	40.8875	41.1125	2022 02
0.627887	0.81041	1.08887	1.50601	1.74735		1.58038	0.597367	41.25	0.627887	1.74735	41.1375	41.3625	2022 02
0	0	1.71271	1.95278	3.33333		2.80357	0.62186	41.75	0	3.33333	41.6375	41.8625	2022 03
1.22616	1.37948	1.60153	2.40627	3.35261		2.17512	1.02795	42	1.22616	3.35261	41.8875	42.1125	2022 03
0.556743	0.626356	0.727181	1.09257	1.52226		0.987618	0.466745	42.25	0.556743	1.52226	42.1375	42.3625	2022 03
0	1.37868	2.40987	2.76457	2.9608		3.18405	1.63569	42.75	0	2.9608	42.6375	42.8625	2022 04
1.25027	1.65893	2.00179	2.8576	3.64339		2.67138	1.3322	43	1.25027	3.64339	42.8875	43.1125	2022 04
0.564144	0.74854	0.903242	1.2894	1.64396		1.20537	0.601111	43.25	0.564144	1.64396	43.1375	43.3625	2022 04
0	0	1.32159	5.50936	7.25191		5.21448	-2.57131	43.75	0	7.25191	43.6375	43.8625	2022 05
1.40476	1.8052	2.41851	3.34239	3.71		3.50469	1.33234	44	1.40476	3.71	43.8875	44.1125	2022 05
0.629893	0.809451	1.08446	1.49873	1.66356		1.5715	0.597419	44.25	0.629893	1.66356	44.1375	44.3625	2022 05
0	0	2	5.209	6.25		4.74341	-0.743408	44.75	0	6.25	44.6375	44.8625	2022 06
0.901506	1.33126	1.7773	2.33182	3.46844		2.30426	1.25034	45	0.901506	3.46844	44.8875	45.1125	2022 06
0.401711	0.59321	0.791965	1.03906	1.54554		1.02678	0.557151	45.25	0.401711	1.54554	45.1375	45.3625	2022 06
1.35747	1.82927	3.0888	3.91566	4.10959		4.56304	1.61456	45.75	1.35747	4.10959	45.6375	45.8625	2022 07
1.18519	1.34299	1.41936	2.04701	2.04701	3.17379953898561	1.91682	0.921909	46	1.18519	3.1738	45.8875	46.1125	2022 07
0.524821	0.594702	0.628519	0.906451	0.906451	1.4054143052908	0.8488	0.408238	46.25	0.524821	1.40541	46.1375	46.3625	2022 07
0.959233	1.08932	1.48515	4.41767	4.86726		3.23808	-0.26778	46.75	0.959233	4.86726	46.6375	46.8625	2022 08
1.11768	1.37633	1.81148	2.21834	3.42397	3.74736583203119	2.25494	1.36802	47	1.11768	3.74737	46.8875	47.1125	2022 08
0.491837	0.605656	0.797147	0.976186	1.50673	1.64903770638375	0.992293	0.602001	47.25	0.491837	1.64904	47.1375	47.3625	2022 08
1.07527	1.52092	2.89017	3.89044	5.39084		4.30521	1.47513	47.75	1.07527	5.39084	47.6375	47.8625	2022 09
1.24443	1.33836	1.47147	2.06704	2.36295	3.59326645323662	1.90663	1.03631	48	1.24443	3.59327	47.8875	48.1125	2022 09
0.544197	0.58527	0.643481	0.903926	1.03333	1.57135218193407	0.833777	0.453185	48.25	0.544197	1.57135	48.1375	48.3625	2022 09
1.03734	1.98904	2.25693	2.77812	3.24364	4.91803278688525	2.69773	1.81614	48.75	1.03734	4.91803	48.6375	48.8625	2022 10
1.14093	1.38226	1.52958	2.64177	3.60062		2.23316	0.826	49	1.14093	3.60062	48.8875	49.1125	2022 10
0.495818	0.600695	0.664715	1.14804	1.56474		0.970472	0.358958	49.25	0.495818	1.56474	49.1375	49.3625	2022 10
1	1.76231	2.24829	3.22185	3.37621	5.9016393442623	3.1199	1.37668	49.75	1	5.90164	49.6375	49.8625	2022 11
1.40677	1.43939	1.63237	2.20188	2.44052	3.50042582476324	2.08772	1.17702	50	1.40677	3.50043	49.8875	50.1125	2022 11
0.607529	0.621615	0.704955	0.950906	1.05396	1.51169515908682	0.901602	0.508308	50.25	0.607529	1.5117	50.1375	50.3625	2022 11
0	0.191022	0.828729	3.03369	4.58503		2.52632	-0.868863	50.75	0	4.58503	50.6375	50.8625	2022 12
0.99641	1.36594	1.51678	2.09715	2.49598	3.53206407501146	1.95345	1.08012	51	0.99641	3.53206	50.8875	51.1125	2022 12
0.427623	0.586213	0.650948	0.900021	1.07118	1.51583361286039	0.838349	0.463547	51.25	0.427623	1.51583	51.1375	51.3625	2022 12
0	1.78069	3.44828	3.51905	4.56621		4.4864	2.41016	51.75	0	4.56621	51.6375	51.8625	2023 01
0.983332	1.39811	1.42835	1.96058	2.28061	3.41404530363589	1.76426	1.09245	52	0.983332	3.41405	51.8875	52.1125	2023 01
0.419375	0.59627	0.60917	0.836157	0.972643	1.45603513848562	0.752427	0.465913	52.25	0.419375	1.45604	52.1375	52.3625	2023 01
1.2945	1.57212	2.72401	3.24945	4.6875		3.80594	1.64208	52.75	1.2945	4.6875	52.6375	52.8625	2023 02
1.2489	1.4963	1.91657	2.55462	3.32064		2.59922	1.23392	53	1.2489	3.32064	52.8875	53.1125	2023 02
0.529308	0.634162	0.812283	1.0827	1.40736		1.1016	0.522961	53.25	0.529308	1.40736	53.1375	53.3625	2023 02
0	0	1.22592	2.1148	3.82253		2.33972	0.112123	53.75	0	3.82253	53.6375	53.8625	2023 03
0.902917	1.05273	1.36911	1.63998	2.16045	3.41120089780264	1.67839	1.05982	54	0.902917	3.4112	53.8875	54.1125	2023 03
0.380285	0.443382	0.576633	0.690716	0.909926	1.43670997300779	0.706896	0.446371	54.25	0.380285	1.43671	54.1375	54.3625	2023 03
0	0	1.38889	1.769	2.16648		2.44531	0.332472	54.75	0	2.16648	54.6375	54.8625	2023 04
0.819132	1.22256	1.38222	2.02833	3.17791		1.86342	0.901029	55	0.819132	3.17791	54.8875	55.1125	2023 04
0.342843	0.511693	0.578522	0.848946	1.3301		0.779923	0.37712	55.25	0.342843	1.3301	55.1375	55.3625	2023 04

## Sheet: Figure S3
ymin	lower	middle	upper	ymax	outliers	notchupper	notchlower	x	ymin_final	ymax_final	xmin	xmax	x_month
0	0.334821	0.669643	1.76426	2.85888		1.9736	-0.634312	0.8125	0	2.85888	0.64375	0.98125	2018 10
0.395246	0.940754	1.48626	2.76763	4.049		3.15276	-0.180237	1.1875	0.395246	4.049	1.01875	1.35625	2018 10
0	0.436681	1.788	2.09487	2.18341	5.52486187845304	2.85758	0.71841	1.8125	0	5.52486	1.64375	1.98125	2018 11
0.324296	1.14897	1.93014	2.43729	3.6497		2.76114	1.09913	2.1875	0.324296	3.6497	2.01875	2.35625	2018 11
0	0	0.909091	1.9697	2.0202	5.05050505050505	2.17961	-0.361427	2.8125	0	5.05051	2.64375	2.98125	2018 12
0.364574	1.1653	1.90846	2.46844	3.66146		2.74903	1.06788	3.1875	0.364574	3.66146	3.01875	3.35625	2018 12
0	1.64874	1.88679	4.09791	5.91716		3.34939	0.42419	3.8125	0	5.91716	3.64375	3.98125	2019 01
0.345168	1.30071	1.94506	2.42265	4.00565		2.61506	1.27506	4.1875	0.345168	4.00565	4.01875	4.35625	2019 01
0	1.08715	1.88679	2.31832	3.58127		2.62203	1.15156	4.8125	0	3.58127	4.64375	4.98125	2019 02
0.342654	1.40655	2.03317	2.44224	3.7441		2.65167	1.41468	5.1875	0.342654	3.7441	5.01875	5.35625	2019 02
0	0	1.57729	1.69492	1.69492	5.14631685166499	2.77491	0.379664	5.8125	0	5.14632	5.64375	5.98125	2019 03
0.327713	1.01051	1.81251	2.46192	3.55968		2.83807	0.786951	6.1875	0.327713	3.55968	6.01875	6.35625	2019 03
0	0.776699	1.2605	2.51572	2.51572	5.79881656804734	2.48929	0.0317141	6.8125	0	5.79882	6.64375	6.98125	2019 04
0.337588	1.03305	1.89836	2.92175	3.65308		3.2329	0.563811	7.1875	0.337588	3.65308	7.01875	7.35625	2019 04
0	0.776699	3.26531	3.73832	4.87265		5.35798	1.17263	7.8125	0	4.87265	7.64375	7.98125	2019 05
0.326722	1.00553	1.93654	2.91299	3.67345		3.28434	0.588732	8.1875	0.326722	3.67345	8.01875	8.35625	2019 05
0	0.704225	1.7471	5.2098	6.37019		4.26399	-0.769777	8.8125	0	6.37019	8.64375	8.98125	2019 06
0.34471	1.69989	2.286	3.20997	4.57963		3.12955	1.44245	9.1875	0.34471	4.57963	9.01875	9.35625	2019 06
0	0.690608	2.06897	2.7712	3.92157		3.31146	0.826467	9.8125	0	3.92157	9.64375	9.98125	2019 07
0.340647	1.55252	2.26167	2.74852	3.92302		2.9759	1.54744	10.1875	0.340647	3.92302	10.01875	10.35625	2019 07
0	0.775194	2.24416	3.426	5.02901		3.72494	0.763383	10.8125	0	5.02901	10.64375	10.98125	2019 08
0.33843	1.74803	2.37963	3.10885	4.14428		3.1398	1.61946	11.1875	0.33843	4.14428	11.01875	11.35625	2019 08
0	2.06719	3.93208	5.14158	6.18956		5.76806	2.09611	11.8125	0	6.18956	11.64375	11.98125	2019 09
0.344507	1.54247	2.32035	3.17424	4.16394		3.29482	1.34589	12.1875	0.344507	4.16394	12.01875	12.35625	2019 09
0	0	0.649351	2.11039	4.4335		2.01062	-0.711919	12.8125	0	4.4335	12.64375	12.98125	2019 10
0.353467	1.17953	1.98755	2.62148	4.0668		2.91766	1.05745	13.1875	0.353467	4.0668	13.01875	13.35625	2019 10
0	0	1.90847	3.31845	3.95963		3.5665	0.250434	13.8125	0	3.95963	13.64375	13.98125	2019 11
0.367103	1.20825	1.68866	2.4851	4.1605	4.51919147488842	2.32663	1.05069	14.1875	0.367103	4.51919	14.01875	14.35625	2019 11
0	0	1.3986	2.48684	3.81978		2.8837	-0.0865006	14.8125	0	3.81978	14.64375	14.98125	2019 12
0.376883	1.36842	2.3922	2.55598	4.1084		3.10139	1.683	15.1875	0.376883	4.1084	15.01875	15.35625	2019 12
0	2.72098	3.93754	4.68346	5.99251		5.48789	2.38718	15.8125	0	5.99251	15.64375	15.98125	2020 01
1.73794	2.17397	2.4266	2.91574	2.91574	4.06129428851045	3.0126	1.8406	16.1875	1.73794	4.06129	16.01875	16.35625	2020 01
1.85185	2.13523	2.88288	3.58209	3.58209	6.33802816901408	3.90523	1.86054	16.8125	1.85185	6.33803	16.64375	16.98125	2020 02
1.66512	1.70919	2.50047	3.10055	4.27934		3.48359	1.51734	17.1875	1.66512	4.27934	17.01875	17.35625	2020 02
0	1.23626	1.86152	2.63913	4.33245		2.96978	0.753257	17.75	0	4.33245	17.6375	17.8625	2020 03
1.92667	2.39084	3.09712	3.96714	4.92253		4.3424	1.85184	18	1.92667	4.92253	17.8875	18.1125	2020 03
1.65545	2.05428	2.66114	3.40868	4.22958		3.73111	1.59116	18.25	1.65545	4.22958	18.1375	18.3625	2020 03
1.49254	1.5444	2.19966	3.54191	5.27778		3.6111	0.788225	18.75	1.49254	5.27778	18.6375	18.8625	2020 04
1.93576	2.35896	2.66056	2.83856	2.83856	4.99675088507971	2.99944	2.32168	19	1.93576	4.99675	18.8875	19.1125	2020 04
1.68417	2.05237	2.31477	2.46964	2.46964	4.34733277348511	2.60961	2.01993	19.25	1.68417	4.34733	19.1375	19.3625	2020 04
0	0	2.97927	3.1339	3.16667		5.19368	0.764867	19.75	0	3.16667	19.6375	19.8625	2020 05
2.01304	2.31361	2.8202	2.82307	2.82307	5.00737469002009	3.18018	2.46021	20	2.01304	5.00737	19.8875	20.1125	2020 05
1.77343	2.03822	2.48451	2.48704	2.48704	4.41134957720827	2.80165	2.16737	20.25	1.77343	4.41135	20.1375	20.3625	2020 05
0	1.87058	3.61335	4.24747	6.10687		5.14653	2.08018	20.75	0	6.10687	20.6375	20.8625	2020 06
1.96471	2.30371	2.96091	3.25065	3.29402	5.48501246332401	3.57171	2.3501	21	1.96471	5.48501	20.8875	21.1125	2020 06
1.75262	2.05502	2.64127	2.89973	2.93842	4.89288717480352	3.18613	2.0964	21.25	1.75262	4.89289	21.1375	21.3625	2020 06
0	1.52439	2.52002	4.3484	8.37104		4.75099	0.289052	21.75	0	8.37104	21.6375	21.8625	2020 07
1.95551	2.56741	2.92147	3.63934	3.63934	5.34266563732148	3.7683	2.07465	22	1.95551	5.34267	21.8875	22.1125	2020 07
1.76634	2.31905	2.63886	3.28728	3.28728	4.82582729957606	3.40376	1.87395	22.25	1.76634	4.82583	22.1375	22.3625	2020 07
5.99647	5.99647	5.99647	5.99647	5.99647		5.99647	5.99647	22.75	5.99647	5.99647	22.6375	22.8625	2020 08
5.46894	5.46894	5.46894	5.46894	5.46894		5.46894	5.46894	23	5.46894	5.46894	22.8875	23.1125	2020 08
5.00199	5.00199	5.00199	5.00199	5.00199		5.00199	5.00199	23.25	5.00199	5.00199	23.1375	23.3625	2020 08
0	0	0.980392	2.079	2.43363		2.6228	-0.662014	23.75	0	2.43363	23.6375	23.8625	2020 09
0.454285	1.62615	2.37772	2.8328	3.1152		3.33098	1.42446	24	0.454285	3.1152	23.8875	24.1125	2020 09
0.420722	1.506	2.20205	2.62351	2.88504		3.08488	1.31922	24.25	0.420722	2.88504	24.1375	24.3625	2020 09
1.75439	1.75439	1.75439	1.75439	1.75439		1.75439	1.75439	24.75	1.75439	1.75439	24.6375	24.8625	2020 10
1.96867	1.96867	1.96867	1.96867	1.96867		1.96867	1.96867	25	1.96867	1.96867	24.8875	25.1125	2020 10
1.84614	1.84614	1.84614	1.84614	1.84614		1.84614	1.84614	25.25	1.84614	1.84614	25.1375	25.3625	2020 10
1.69492	2.13415	2.24215	4.814	7.33945		4.13573	0.348572	25.75	1.69492	7.33945	25.6375	25.8625	2020 11
1.83982	1.88289	2.66066	2.9578	2.9578	5.1888918235334	3.42019	1.90112	26	1.83982	5.18889	25.8875	26.1125	2020 11
1.74701	1.7879	2.52643	2.80859	2.80859	4.92712055326201	3.24765	1.80521	26.25	1.74701	4.92712	26.1375	26.3625	2020 11
4.35281	4.35281	4.35281	4.35281	4.35281		4.35281	4.35281	26.75	4.35281	4.35281	26.6375	26.8625	2020 12
5.1695	5.1695	5.1695	5.1695	5.1695		5.1695	5.1695	27	5.1695	5.1695	26.8875	27.1125	2020 12
4.97043	4.97043	4.97043	4.97043	4.97043		4.97043	4.97043	27.25	4.97043	4.97043	27.1375	27.3625	2020 12
1.66667	2.46069	3.5366	4.65863	5.59105		5.27297	1.80022	27.75	1.66667	5.59105	27.6375	27.8625	2021 01
1.98686	2.5366	2.79584	3.4922	3.4922	5.35333681528017	3.55076	2.04091	28	1.98686	5.35334	27.8875	28.1125	2021 01
1.93436	2.46958	2.72197	3.39993	3.39993	5.21189353831466	3.45694	1.98699	28.25	1.93436	5.21189	28.1375	28.3625	2021 01
1.66667	2.81132	4.57497	8.90379	10.7399		8.50481	0.645135	28.75	1.66667	10.7399	28.6375	28.8625	2021 02
1.94982	2.7574	2.92199	3.65004	4.82799		3.49777	2.34621	29	1.94982	4.82799	28.8875	29.1125	2021 02
1.92217	2.7183	2.88056	3.59828	4.75953		3.44817	2.31294	29.25	1.92217	4.75953	29.1375	29.3625	2021 02
1.57895	1.63693	1.69492	3.99706	6.29921		3.84786	-0.458029	29.75	1.57895	6.29921	29.6375	29.8625	2021 03
1.91729	2.34983	2.78236	3.25298	3.7236		3.60623	1.95849	30	1.91729	3.7236	29.8875	30.1125	2021 03
1.91387	2.34563	2.77739	3.24717	3.71695		3.59979	1.95499	30.25	1.91387	3.71695	30.1375	30.3625	2021 03
1.85185	2.5856	4.02379	5.99367	8.3225		6.71616	1.33142	30.75	1.85185	8.3225	30.6375	30.8625	2021 04
1.9233	2.4373	2.70275	3.23076	3.23076	4.53243580798162	3.32959	2.07592	31	1.9233	4.53244	30.8875	31.1125	2021 04
1.944	2.46353	2.73184	3.26554	3.26554	4.58122078640293	3.36543	2.09826	31.25	1.944	4.58122	31.1375	31.3625	2021 04
0	2.36593	3.67729	5.19715	8.18859		5.91395	1.44063	31.75	0	8.18859	31.6375	31.8625	2021 05
1.8469	2.33586	2.60315	3.08709	3.08709	4.22599792216967	3.19662	2.00967	32	1.8469	4.226	31.8875	32.1125	2021 05
1.89025	2.39068	2.66425	3.15955	3.15955	4.3251884797621	3.27165	2.05684	32.25	1.89025	4.32519	32.1375	32.3625	2021 05
1.61943	3.12225	3.63884	4.51651	4.51651	7.10259301014656	4.7403	2.53737	32.75	1.61943	7.10259	32.6375	32.8625	2021 06
1.90241	2.18124	2.50195	3.17593	4.51461		3.28775	1.71614	33	1.90241	4.51461	32.8875	33.1125	2021 06
1.97154	2.2605	2.59286	3.29134	4.67867		3.40723	1.7785	33.25	1.97154	4.67867	33.1375	33.3625	2021 06
0.96463	1.21951	1.63934	2.89855	2.89855	5.99489795918367	2.82575	0.45294	33.75	0.96463	5.9949	33.6375	33.8625	2021 07
1.21919	1.81938	2.43251	2.6257	2.6257	4.37208376757118	3.00225	1.86277	34	1.21919	4.37208	33.8875	34.1125	2021 07
1.27938	1.9092	2.5526	2.75533	2.75533	4.58792836444178	3.15047	1.95473	34.25	1.27938	4.58793	34.1375	34.3625	2021 07
0	0.538793	2.25604	2.58038	5.28634		3.57292	0.93915	34.75	0	5.28634	34.6375	34.8625	2021 08
1.06082	1.75099	2.06572	2.49211	2.56003	4.36853438151532	2.54376	1.58768	35	1.06082	4.36853	34.8875	35.1125	2021 08
1.12719	1.86054	2.19496	2.64802	2.72019	4.64183939262775	2.70291	1.68701	35.25	1.12719	4.64184	35.1375	35.3625	2021 08
2.7027	3.59234	4.50186	5.1975	5.44554		5.76993	3.23378	35.75	2.7027	5.44554	35.6375	35.8625	2021 09
1.62304	1.73566	2.0845	2.86533	4.2739		2.97694	1.19206	36	1.62304	4.2739	35.8875	36.1125	2021 09
1.74626	1.86743	2.24276	3.08287	4.59838		3.20295	1.28256	36.25	1.74626	4.59838	36.1375	36.3625	2021 09
0	0	1.49626	1.76991	4.26065		2.74687	0.245644	36.75	0	4.26065	36.6375	36.8625	2021 10
1.7588	1.79838	2.29988	2.48195	2.48195	4.44011424222684	2.78289	1.81688	37	1.7588	4.44011	36.8875	37.1125	2021 10
1.91613	1.95925	2.50561	2.70396	2.70396	4.83727626943161	3.03182	1.97939	37.25	1.91613	4.83728	37.1375	37.3625	2021 10
0	0.764818	3.01205	4.00697	6.39064		5.30294	0.721153	37.75	0	6.39064	37.6375	37.8625	2021 11
1.68706	1.90954	2.55523	2.63844	2.63844	4.5924547142359	3.07028	2.04019	38	1.68706	4.59245	37.8875	38.1125	2021 11
1.86107	2.1065	2.8188	2.91058	2.91058	5.06614747104641	3.38696	2.25063	38.25	1.86107	5.06615	38.1375	38.3625	2021 11
1.71429	1.94372	2.4223	3.19553	4.29155	6.01503759398496, 0	3.12157	1.72302	38.75	0	6.01504	38.6375	38.8625	2021 12
1.53368	2.2355	3.1401	3.45525	4.44133		3.82148	2.45873	39	1.53368	4.44133	38.8875	39.1125	2021 12
1.71314	2.49708	3.50754	3.85957	4.96103		4.26865	2.74644	39.25	1.71314	4.96103	39.1375	39.3625	2021 12
0	0	1.39373	3.62764	6.22407		3.5601	-0.77264	39.75	0	6.22407	39.6375	39.8625	2022 01
1.49218	1.86912	2.81349	3.3419	4.47826		3.69301	1.93397	40	1.49218	4.47826	39.8875	40.1125	2022 01
1.68774	2.11408	3.18223	3.77988	5.06518		4.17701	2.18744	40.25	1.68774	5.06518	40.1375	40.3625	2022 01
1.94175	1.94175	2.21402	2.37154	2.37154	6.2780269058296, 0	2.51771	1.91033	40.75	0	6.27803	40.6375	40.8625	2022 02
1.50932	1.68781	2.27595	2.47213	2.47213	4.62409992850556	2.83014	1.72176	41	1.50932	4.6241	40.8875	41.1125	2022 02
1.72859	1.93302	2.6066	2.83128	2.83128	5.29588748029562	3.2413	1.97189	41.25	1.72859	5.29589	41.1375	41.3625	2022 02
0	1.29126	2.42984	3.36497	4.28571		3.58824	1.27144	41.75	0	4.28571	41.6375	41.8625	2022 03
1.53021	1.9218	2.51997	2.96032	3.71166		3.1001	1.93983	42	1.53021	3.71166	41.8875	42.1125	2022 03
1.77456	2.22867	2.92235	3.43302	4.30433		3.59512	2.24958	42.25	1.77456	4.30433	42.1375	42.3625	2022 03
0	1.45611	1.94651	2.89755	3.7594		2.75173	1.1413	42.75	0	3.7594	42.6375	42.8625	2022 04
2.24668	2.35285	2.58547	2.96847	3.29264	3.98918995186295, 1.24209196003567	2.92936	2.24157	43	1.24209	3.98919	42.8875	43.1125	2022 04
2.63818	2.76286	3.03601	3.48575	3.86642	4.68434259799551, 1.45853778567392	3.43982	2.63219	43.25	1.45854	4.68434	43.1375	43.3625	2022 04
0	1.25523	2.64317	3.5343	4.58015		4.25356	1.03278	43.75	0	4.58015	43.6375	43.8625	2022 05
2.66649	2.67353	3.06307	3.14301	3.14301	4.31006019650352	3.39481	2.73134	44	2.66649	4.31006	43.8875	44.1125	2022 05
3.17051	3.17888	3.64206	3.73712	3.73712	5.12475924531874	4.03651	3.24762	44.25	3.17051	5.12476	44.1375	44.3625	2022 05
0	0	2.05128	3.125	4.56592		3.69712	0.405449	44.75	0	4.56592	44.6375	44.8625	2022 06
1.63328	2.28783	2.51587	3.00323	3.865		2.89265	2.1391	45	1.63328	3.865	44.8875	45.1125	2022 06
1.96642	2.75448	3.02904	3.6158	4.65335		3.48267	2.57541	45.25	1.96642	4.65335	45.1375	45.3625	2022 06
0	1.35747	3.0888	3.31325	5.47945		4.47076	1.70685	45.75	0	5.47945	45.6375	45.8625	2022 07
1.66877	1.86567	2.32332	2.5556	2.83795		2.81082	1.83581	46	1.66877	2.83795	45.8875	46.1125	2022 07
2.03442	2.27446	2.83237	3.11556	3.45977		3.42669	2.23806	46.25	2.03442	3.45977	46.1375	46.3625	2022 07
1.18765	1.48515	1.76322	3.53698	4.86726		2.84385	0.682594	46.75	1.18765	4.86726	46.6375	46.8625	2022 08
1.44915	2.42761	2.67923	3.27269	4.05347		3.12431	2.23416	47	1.44915	4.05347	46.8875	47.1125	2022 08
1.78888	2.99673	3.30735	4.03992	5.00375		3.85676	2.75793	47.25	1.78888	5.00375	47.1375	47.3625	2022 08
0	1.75398	2.20588	2.98786	3.01075	5.42409901710957	2.94273	1.46903	47.75	0	5.4241	47.6375	47.8625	2022 09
1.57241	2.37541	3.01139	3.41011	4.4429		3.6293	2.39348	48	1.57241	4.4429	47.8875	48.1125	2022 09
1.96545	2.96916	3.76411	4.26249	5.55343		4.53646	2.99175	48.25	1.96545	5.55343	48.1375	48.3625	2022 09
1.88679	2.54525	3.57923	5.18039	5.60166		5.05126	2.10721	48.75	1.88679	5.60166	48.6375	48.8625	2022 10
1.5319	2.46481	2.87011	3.27488	3.59006	4.70513835202244	3.32262	2.41759	49	1.5319	4.70514	48.8875	49.1125	2022 10
1.93889	3.11965	3.63261	4.14492	4.54384	5.95516115915618	4.20534	3.05988	49.25	1.93889	5.95516	49.1375	49.3625	2022 10
1.96721	2.9174	3.82883	4.90673	6.70996		5.01682	2.64084	49.75	1.96721	6.70996	49.6375	49.8625	2022 11
2.09077	2.54346	2.85582	3.64737	4.69431		3.51506	2.19658	50	2.09077	4.69431	49.8875	50.1125	2022 11
2.67951	3.25965	3.65998	4.67441	6.01615		4.50485	2.81511	50.25	2.67951	6.01615	50.1375	50.3625	2022 11
3.15186	3.52398	4.24107	4.47806	5.86187	1.38121546961326	4.81083	3.67131	50.75	1.38122	5.86187	50.6375	50.8625	2022 12
1.45159	2.49363	2.98293	3.81736	4.55689		3.77344	2.19242	51	1.45159	4.55689	50.8875	51.1125	2022 12
1.88372	3.23598	3.87094	4.95378	5.91346		4.89678	2.8451	51.25	1.88372	5.91346	51.1375	51.3625	2022 12
0	2.88041	3.55221	5.3028	5.80561	13.3333333333333	4.99882	2.10559	51.75	0	13.3333	51.6375	51.8625	2023 01
2.29371	2.57753	2.91976	3.3825	4.30411	1.31382082066088	3.40048	2.43904	52	1.31382	4.30411	51.8875	52.1125	2023 01
3.01396	3.38691	3.83661	4.44466	5.65565	1.72637784567586	4.46828	3.20494	52.25	1.72638	5.65565	52.1375	52.3625	2023 01
1.85185	3.04051	3.73306	3.91331	3.91566	8.14332247557003	4.29605	3.17007	52.75	1.85185	8.14332	52.6375	52.8625	2023 02
2.43636	2.71927	2.9014	3.83555	4.30594		3.62144	2.18136	53	2.43636	4.30594	52.8875	53.1125	2023 02
3.24166	3.61808	3.86041	5.10333	5.7292		4.81844	2.90238	53.25	3.24166	5.7292	53.1375	53.3625	2023 02
0	0	1.38539	3.76471	4.77816		3.36814	-0.597355	53.75	0	4.77816	53.6375	53.8625	2023 03
0.368569	1.62383	2.72788	3.01364	4.34629		3.45984	1.99592	54	0.368569	4.34629	53.8875	54.1125	2023 03
0.496559	2.18773	3.67517	4.06016	5.85559		4.66132	2.68902	54.25	0.496559	5.85559	54.1375	54.3625	2023 03
0.37037	2.08931	3.5533	3.67962	4.0201		4.50301	2.60359	54.75	0.37037	4.0201	54.6375	54.8625	2023 04
1.7626	2.30306	3.12856	3.53215	4.25675	0.349685037893897	3.86255	2.39457	55	0.349685	4.25675	54.8875	55.1125	2023 04
2.40454	3.14184	4.26799	4.81856	5.80706	0.477040616788971	5.26929	3.26668	55.25	0.477041	5.80706	55.1375	55.3625	2023 04

[truncated: 23 more sheets: Figure S4, Figure S5, Figure S6, Figure S7, Figure S8, Figure S9, Figure S10, Figure S11, Figure S12, Figure S13, Figure S14, Figure S15, Figure S16, Figure S17, Figure S18, Figure S19, Figure S20, Figure S21, Figure S22, Figure S23 …]
